# Supplementary material for: Evaluating the Quality of Health Information: Comparison of Human and Artificial Intelligence
Source: Neurogastroenterol Motil. 2025 Sep 24;38(6):e70164. doi: 10.1111/nmo.70164 (PMC13244121; doi:10.1111/nmo.70164)
Supplement: Supplementary file 2 — Appendix S2: Comparison of DISCERN scores for TikTok videos on irritable bowel syndrome (IBS), as rated by two independent physician reviewers, ChatGPT, and Microsoft Copilot. Columns include reviewer background, individual and average DISCERN scores, and transcripts evaluated. DISCERN scores are reported on a 5‐point scale (higher scores = higher quality). [file NMO-38-e70164-s002.xlsx]

## Sheet: Raw Data
URL	Reviewer	Does participant have defined medical background?	Overall DISCERN score	Average DISCERN Score between Reviewers	Prompt - evaluate the 15 item discern score for this transcript. Provide breakdown of individual components. Calculate a total DISCERN score out of 5 points.	Transcript
		0 = no, 1 = yes, 2 = unsure	average of columns Z-AN
https://www.tiktok.com/t/ZTRvPEEXq/	Reviewer 1	0	1.53333	1.53333
	Reviewer 2	0	1.53333
Video 1	Copilot		1.4		evaluate the 15 item discern score for this transcript. Provide breakdown of individual components. Calculate a total DISCERN score out of 5 points. " IBS symptoms that aren't just shitting your pants. A new series that I'm very passionate about. Do you see this? I know you don't know what you're looking at, but let me tell you, I physically cannot stand up straight right now and let me tell you …	IBS symptoms that aren't just shitting your pants. A new series that I'm very passionate about. Do you see this? I know you don't know what you're looking at, but let me tell you, I physically cannot stand up straight right now and let me tell you why. Trapped gas. Trapped gas. If you think farting is embarrassing, think about how embarrassing it is that you can't fart and it's impacting your mob…
	ChatGPT		1.1		evaluate the 15 item discern score for this transcript. Provide breakdown of individual components. Calculate a total DISCERN score out of 5 points. " IBS symptoms that aren't just shitting your pants. A new series that I'm very passionate about. Do you see this? I know you don't know what you're looking at, but let me tell you, I physically cannot stand up straight right now and let me tell you …	IBS symptoms that aren't just shitting your pants. A new series that I'm very passionate about. Do you see this? I know you don't know what you're looking at, but let me tell you, I physically cannot stand up straight right now and let me tell you why. Trapped gas. Trapped gas. If you think farting is embarrassing, think about how embarrassing it is that you can't fart and it's impacting your mob…
https://www.tiktok.com/t/ZTRvPo3DR/	Reviewer 1	0	1.53333	1.56667
	Reviewer 2	0	1.6
Video 2	Copilot		1.47		evaluate the 15 item discern score for this transcript. Provide breakdown of individual components. Calculate a total DISCERN score out of 5 points. "Here are some times my IBS made me do weird shit that normal people don't do. For the other week, I may have eaten a bunch of shit that I probably shouldn't have, but honestly, I wasn't planning on going anywhere. I was like, I'm gonna be home all d…	Here are some times my IBS made me do weird shit that normal people don't do. For the other week, I may have eaten a bunch of shit that I probably shouldn't have, but honestly, I wasn't planning on going anywhere. I was like, I'm gonna be home all day, so if I die, I die in the comfort of my own bathroom and no one will know. But then my worst nightmare happened. Spontaneous plans emerged. But no…
	ChatGPT		1.06		evaluate the 15 item discern score for this transcript. Provide breakdown of individual components. Calculate a total DISCERN score out of 5 points. "Here are some times my IBS made me do weird shit that normal people don't do. For the other week, I may have eaten a bunch of shit that I probably shouldn't have, but honestly, I wasn't planning on going anywhere. I was like, I'm gonna be home all d…	Here are some times my IBS made me do weird shit that normal people don't do. For the other week, I may have eaten a bunch of shit that I probably shouldn't have, but honestly, I wasn't planning on going anywhere. I was like, I'm gonna be home all day, so if I die, I die in the comfort of my own bathroom and no one will know. But then my worst nightmare happened. Spontaneous plans emerged. But no…
https://www.tiktok.com/t/ZTRvPtnqx/	Reviewer 1	0	1.4	1.46667
	Reviewer 2	0	1.53333
Video 3	Copilot		1.53		evaluate the 15 item discern score for this transcript. Provide breakdown of individual components. Calculate a total DISCERN score out of 5 points. "Food items I can't eat because I have ibs, bagel cake, baked goods, basically any kind of chips, milk, syrup, granola bars, cereal, yogurt, cheese it, crackers, bread, pizza, corn gobs, Eggo waffles, Hot Pocket eggs, cheese, ice cream, oreos, apples"	Food items I can't eat because I have ibs, bagel cake, baked goods, basically any kind of chips, milk, syrup, granola bars, cereal, yogurt, cheese it, crackers, bread, pizza, corn gobs, Eggo waffles, Hot Pocket eggs, cheese, ice cream, oreos, apples
	ChatGPT		1		evaluate the 15 item discern score for this transcript. Provide breakdown of individual components. Calculate a total DISCERN score out of 5 points. "Food items I can't eat because I have ibs, bagel cake, baked goods, basically any kind of chips, milk, syrup, granola bars, cereal, yogurt, cheese it, crackers, bread, pizza, corn gobs, Eggo waffles, Hot Pocket eggs, cheese, ice cream, oreos, apples"	Food items I can't eat because I have ibs, bagel cake, baked goods, basically any kind of chips, milk, syrup, granola bars, cereal, yogurt, cheese it, crackers, bread, pizza, corn gobs, Eggo waffles, Hot Pocket eggs, cheese, ice cream, oreos, apples
https://www.tiktok.com/t/ZTRv51jAa/	Reviewer 1	0	2.46667	2.66667
	Reviewer 2	0	2.86667
Video 4	Copilot		2.73		evaluate the 15 item discern score for this transcript. Provide breakdown of individual components. Calculate a total DISCERN score out of 5 points. "Here's some things I changed that helped my IBS C that I wish someone told me sooner. So I'm telling you I stopped having coffee on an empty stomach. Even eating something as simple as yogurt with my coffee has made a huge difference. Speaking of yo…	Here's some things I changed that helped my IBS C that I wish someone told me sooner. So I'm telling you I stopped having coffee on an empty stomach. Even eating something as simple as yogurt with my coffee has made a huge difference. Speaking of yogurt, I add flaxseed in wherever I can in meals. Literally any chance I get it's going in a meal. Then I found a probiotic that actually works. I went…
	ChatGPT		2.6		evaluate the 15 item discern score for this transcript. Provide breakdown of individual components. Calculate a total DISCERN score out of 5 points. "Here's some things I changed that helped my IBS C that I wish someone told me sooner. So I'm telling you I stopped having coffee on an empty stomach. Even eating something as simple as yogurt with my coffee has made a huge difference. Speaking of yo…	Here's some things I changed that helped my IBS C that I wish someone told me sooner. So I'm telling you I stopped having coffee on an empty stomach. Even eating something as simple as yogurt with my coffee has made a huge difference. Speaking of yogurt, I add flaxseed in wherever I can in meals. Literally any chance I get it's going in a meal. Then I found a probiotic that actually works. I went…
https://www.tiktok.com/t/ZTRvPT86R/	Reviewer 1	0	1.26667	1.3
	Reviewer 2	0	1.33333
Video 5	Copilot		1.47		evaluate the 15 item discern score for this transcript. Provide breakdown of individual components. Calculate a total DISCERN score out of 5 points. "I'm really angry. No. So I have tummy issues. And they told me, sounds like you have ibs. I'm like, yeah, no kidding. And so they said, we're gonna send you home with these samples, and you're gonna need to dig in your. To dig in your poop and fill …	I'm really angry. No. So I have tummy issues. And they told me, sounds like you have ibs. I'm like, yeah, no kidding. And so they said, we're gonna send you home with these samples, and you're gonna need to dig in your. To dig in your poop and fill each bottle to the line. I said, do you know how often I poop? I literally poop, like, once or twice a month. And so it's a big deal to get these samp…
	ChatGPT		1.47		evaluate the 15 item discern score for this transcript. Provide breakdown of individual components. Calculate a total DISCERN score out of 5 points. "I'm really angry. No. So I have tummy issues. And they told me, sounds like you have ibs. I'm like, yeah, no kidding. And so they said, we're gonna send you home with these samples, and you're gonna need to dig in your. To dig in your poop and fill …	I'm really angry. No. So I have tummy issues. And they told me, sounds like you have ibs. I'm like, yeah, no kidding. And so they said, we're gonna send you home with these samples, and you're gonna need to dig in your. To dig in your poop and fill each bottle to the line. I said, do you know how often I poop? I literally poop, like, once or twice a month. And so it's a big deal to get these samp…
https://www.tiktok.com/t/ZTRv5NfUh/	Reviewer 1	1	3.66667	3.6
	Reviewer 2	1	3.53333
Video 6	Copilot		2.6		evaluate the 15 item discern score for this transcript. Provide breakdown of individual components. Calculate a total DISCERN score out of 5 points. "Hi, everyone. Today we're going to talk about ibs, Irritable bowel syndrome, because so many of you mentioned it and so many of you suffer from it. And I don't have my usual background because I'm not at my office. I am at a convention in California…	Hi, everyone. Today we're going to talk about ibs, Irritable bowel syndrome, because so many of you mentioned it and so many of you suffer from it. And I don't have my usual background because I'm not at my office. I am at a convention in California. But I thought this was really important, and so I wanted to make sure we talk about it. So ibs. I'm going to say something very controversial here. …
	ChatGPT		3.07		evaluate the 15 item discern score for this transcript. Provide breakdown of individual components. Calculate a total DISCERN score out of 5 points. "Hi, everyone. Today we're going to talk about ibs, Irritable bowel syndrome, because so many of you mentioned it and so many of you suffer from it. And I don't have my usual background because I'm not at my office. I am at a convention in California…	Hi, everyone. Today we're going to talk about ibs, Irritable bowel syndrome, because so many of you mentioned it and so many of you suffer from it. And I don't have my usual background because I'm not at my office. I am at a convention in California. But I thought this was really important, and so I wanted to make sure we talk about it. So ibs. I'm going to say something very controversial here. …
https://www.tiktok.com/t/ZTRv5Jcnx/	Reviewer 1	2	3.4	3.33333
	Reviewer 2	2	3.26667
Video 7	Copilot		2.47		evaluate the 15 item discern score for this transcript. Provide breakdown of individual components. Calculate a total DISCERN score out of 5 points. "Guys, when we eat food, the food goes in our mouth and then it comes into our digestive system. That's this right here. And the food moves along at a regular pace. Not too fast, not too slow. Like this right now. This is a nice regular pace. But in …	Guys, when we eat food, the food goes in our mouth and then it comes into our digestive system. That's this right here. And the food moves along at a regular pace. Not too fast, not too slow. Like this right now. This is a nice regular pace. But in ibs, the food moves. Look at this. Way too fast. It's moving too fast. And this causes diarrhea. Comes out of you too quick. Or it can move. Super, su…
	ChatGPT		2.93		evaluate the 15 item discern score for this transcript. Provide breakdown of individual components. Calculate a total DISCERN score out of 5 points. "Guys, when we eat food, the food goes in our mouth and then it comes into our digestive system. That's this right here. And the food moves along at a regular pace. Not too fast, not too slow. Like this right now. This is a nice regular pace. But in …	Guys, when we eat food, the food goes in our mouth and then it comes into our digestive system. That's this right here. And the food moves along at a regular pace. Not too fast, not too slow. Like this right now. This is a nice regular pace. But in ibs, the food moves. Look at this. Way too fast. It's moving too fast. And this causes diarrhea. Comes out of you too quick. Or it can move. Super, su…
https://www.tiktok.com/t/ZTRv52dHb/	Reviewer 1	1	1.6	1.7
	Reviewer 2	1	1.8
Video 8	Copilot		2.47		evaluate the 15 item discern score for this transcript. Provide breakdown of individual components. Calculate a total DISCERN score out of 5 points. "I'm an IBS dietitian. I've had IBS for 17 years. And I just came across old photos of recipes of food that I used to make during, like, the core of my healing process, and I wondered why I was so sick. Let's check them out. Okay, so here we have bro…	I'm an IBS dietitian. I've had IBS for 17 years. And I just came across old photos of recipes of food that I used to make during, like, the core of my healing process, and I wondered why I was so sick. Let's check them out. Okay, so here we have broccoli, tomatoes, and harissa sauce. Literally no protein, fat, or carbs. Lots of fodmaps, salmon and lettuce. There's, like, a little bit of fat and s…
	ChatGPT		2.53		evaluate the 15 item discern score for this transcript. Provide breakdown of individual components. Calculate a total DISCERN score out of 5 points. "I'm an IBS dietitian. I've had IBS for 17 years. And I just came across old photos of recipes of food that I used to make during, like, the core of my healing process, and I wondered why I was so sick. Let's check them out. Okay, so here we have bro…	I'm an IBS dietitian. I've had IBS for 17 years. And I just came across old photos of recipes of food that I used to make during, like, the core of my healing process, and I wondered why I was so sick. Let's check them out. Okay, so here we have broccoli, tomatoes, and harissa sauce. Literally no protein, fat, or carbs. Lots of fodmaps, salmon and lettuce. There's, like, a little bit of fat and s…
https://www.tiktok.com/t/ZTRv5e7DT/	Reviewer 1	0	2.86667	3.13333
	Reviewer 2	0	3.4
Video 9	Copilot		2.6		evaluate the 15 item discern score for this transcript. Provide breakdown of individual components. Calculate a total DISCERN score out of 5 points. "Hey you guys, the other day I posted this tick tock right here where I talk about how IBS is ruining my life. And although I am not a certified nutritionist, neuropathic doctor, neuropathic holistic doctor, or just literally not a doctor or nutritio…	Hey you guys, the other day I posted this tick tock right here where I talk about how IBS is ruining my life. And although I am not a certified nutritionist, neuropathic doctor, neuropathic holistic doctor, or just literally not a doctor or nutritionist, nothing. Okay? But I have had this problem for so long, I've learned how to cope with it and how to fix it when I get a flare up like this. So I…
	ChatGPT		2.67		evaluate the 15 item discern score for this transcript. Provide breakdown of individual components. Calculate a total DISCERN score out of 5 points. "Hey you guys, the other day I posted this tick tock right here where I talk about how IBS is ruining my life. And although I am not a certified nutritionist, neuropathic doctor, neuropathic holistic doctor, or just literally not a doctor or nutritio…	Hey you guys, the other day I posted this tick tock right here where I talk about how IBS is ruining my life. And although I am not a certified nutritionist, neuropathic doctor, neuropathic holistic doctor, or just literally not a doctor or nutritionist, nothing. Okay? But I have had this problem for so long, I've learned how to cope with it and how to fix it when I get a flare up like this. So I…
https://www.tiktok.com/t/ZTRv5NHc6/	Reviewer 1	2	1.26667	1.46667
	Reviewer 2	2	1.66667
Video 10	Copilot		2.27		evaluate the 15 item discern score for this transcript. Provide breakdown of individual components. Calculate a total DISCERN score out of 5 points. "Fun fact as to why a lot of y'all with anxiety or depression you have IBS and gut issues is because your body is in a sympathetic state. And the only way you can digest is when you're in a parasympathetic state where your body's resting, digesting. …	Fun fact as to why a lot of y'all with anxiety or depression you have IBS and gut issues is because your body is in a sympathetic state. And the only way you can digest is when you're in a parasympathetic state where your body's resting, digesting. That's why meditation is so important and like calming down your insides, because then you are actually able to put your energy towards bodily functio…
	ChatGPT		2.4		evaluate the 15 item discern score for this transcript. Provide breakdown of individual components. Calculate a total DISCERN score out of 5 points. "Fun fact as to why a lot of y'all with anxiety or depression you have IBS and gut issues is because your body is in a sympathetic state. And the only way you can digest is when you're in a parasympathetic state where your body's resting, digesting. …	Fun fact as to why a lot of y'all with anxiety or depression you have IBS and gut issues is because your body is in a sympathetic state. And the only way you can digest is when you're in a parasympathetic state where your body's resting, digesting. That's why meditation is so important and like calming down your insides, because then you are actually able to put your energy towards bodily functio…
https://www.tiktok.com/t/ZTRv58EHf/	Reviewer 1	0	1.46667	1.5
	Reviewer 2	0	1.53333
Video 11	Copilot		1.53		evaluate the 15 item discern score for this transcript. Provide breakdown of individual components. Calculate a total DISCERN score out of 5 points. "Gotta go. Come on. It's been, like, three days. Let's go. False alarm. This time for sure. You gave me the urge that we needed to go, so I came in here. So come on out. Hey. You've been in there for 10 minutes. Did you finally get it all out? Sadly,…	Gotta go. Come on. It's been, like, three days. Let's go. False alarm. This time for sure. You gave me the urge that we needed to go, so I came in here. So come on out. Hey. You've been in there for 10 minutes. Did you finally get it all out? Sadly, no. You've tricked me one too many times today. I'm not gonna fall for it. Okay? Come. Really have to poop? You can wait till I'm done. No, this time…
	ChatGPT		1		evaluate the 15 item discern score for this transcript. Provide breakdown of individual components. Calculate a total DISCERN score out of 5 points. "Gotta go. Come on. It's been, like, three days. Let's go. False alarm. This time for sure. You gave me the urge that we needed to go, so I came in here. So come on out. Hey. You've been in there for 10 minutes. Did you finally get it all out? Sadly,…	Gotta go. Come on. It's been, like, three days. Let's go. False alarm. This time for sure. You gave me the urge that we needed to go, so I came in here. So come on out. Hey. You've been in there for 10 minutes. Did you finally get it all out? Sadly, no. You've tricked me one too many times today. I'm not gonna fall for it. Okay? Come. Really have to poop? You can wait till I'm done. No, this time…
https://www.tiktok.com/t/ZTRvPWwYr/	Reviewer 1	1	1.73333	1.76667
	Reviewer 2	1	1.8
Video 12	Copilot		2.53		evaluate the 15 item discern score for this transcript. Provide breakdown of individual components. Calculate a total DISCERN score out of 5 points. "A realistic day in the life of a girl with severe IBS eye bloating. Hey babe, Someone tagged me in this pose because I'm a gut health coach and I specifically help people with ibs. So I'm here for you. I don't know your health history, but I made so…	A realistic day in the life of a girl with severe IBS eye bloating. Hey babe, Someone tagged me in this pose because I'm a gut health coach and I specifically help people with ibs. So I'm here for you. I don't know your health history, but I made some notes on what you were eating and I'm going to give you some IBS friendly tips and swaps and I pray it helps you. Keep me posted if it does. So you…
	ChatGPT		1.33		evaluate the 15 item discern score for this transcript. Provide breakdown of individual components. Calculate a total DISCERN score out of 5 points. "A realistic day in the life of a girl with severe IBS eye bloating. Hey babe, Someone tagged me in this pose because I'm a gut health coach and I specifically help people with ibs. So I'm here for you. I don't know your health history, but I made so…	A realistic day in the life of a girl with severe IBS eye bloating. Hey babe, Someone tagged me in this pose because I'm a gut health coach and I specifically help people with ibs. So I'm here for you. I don't know your health history, but I made some notes on what you were eating and I'm going to give you some IBS friendly tips and swaps and I pray it helps you. Keep me posted if it does. So you…
https://www.tiktok.com/t/ZTRv566J4/	Reviewer 1	0	1.8	1.86667
	Reviewer 2	0	1.93333
Video 13	Copilot		1.8		evaluate the 15 item discern score for this transcript. Provide breakdown of individual components. Calculate a total DISCERN score out of 5 points. " You know, I haven't pooped in days when. So I got a colonic and literally had water pumping in and out of my anus to make it so that I lost my poop baby. It was so intense and my body was so in shock that I fainted afterwards. But that's a story fo…	You know, I haven't pooped in days when. So I got a colonic and literally had water pumping in and out of my anus to make it so that I lost my poop baby. It was so intense and my body was so in shock that I fainted afterwards. But that's a story for another time.
	ChatGPT		1		evaluate the 15 item discern score for this transcript. Provide breakdown of individual components. Calculate a total DISCERN score out of 5 points. " You know, I haven't pooped in days when. So I got a colonic and literally had water pumping in and out of my anus to make it so that I lost my poop baby. It was so intense and my body was so in shock that I fainted afterwards. But that's a story fo…
https://www.tiktok.com/t/ZTRv5RFJx/	Reviewer 1	0	2.33333	2.4
	Reviewer 2	0	2.46667
Video 14	Copilot		2.67		evaluate the 15 item discern score for this transcript. Provide breakdown of individual components. Calculate a total DISCERN score out of 5 points. "If you aren't going to the bathroom more than one time a day, at least one time a day, you're constipated. And this is what you need to do about it. Because if you are constipated, it can lead to chronic illness. Sounds extreme, but it's true. A lot…	If you aren't going to the bathroom more than one time a day, at least one time a day, you're constipated. And this is what you need to do about it. Because if you are constipated, it can lead to chronic illness. Sounds extreme, but it's true. A lot of people think magnesium citrate, which I did, I think I've even talked about, and it does help. And people think this is like the end all, be all. …
	ChatGPT		1.4		evaluate the 15 item discern score for this transcript. Provide breakdown of individual components. Calculate a total DISCERN score out of 5 points. "If you aren't going to the bathroom more than one time a day, at least one time a day, you're constipated. And this is what you need to do about it. Because if you are constipated, it can lead to chronic illness. Sounds extreme, but it's true. A lot…	If you aren't going to the bathroom more than one time a day, at least one time a day, you're constipated. And this is what you need to do about it. Because if you are constipated, it can lead to chronic illness. Sounds extreme, but it's true. A lot of people think magnesium citrate, which I did, I think I've even talked about, and it does help. And people think this is like the end all, be all. …
https://www.tiktok.com/t/ZTRv51277/	Reviewer 1	0	1.53333	1.5
	Reviewer 2	0	1.46667
Video 15	Copilot		1.6		evaluate the 15 item discern score for this transcript. Provide breakdown of individual components. Calculate a total DISCERN score out of 5 points. "I started my day with the hour long IBS attack. IBS is a condition that affect the digestive system causing cramps, bloating, diarrhea, constipation and pain. IBS can be debilitating and has a massive affect on our day to day lives. Once this passed…	I started my day with the hour long IBS attack. IBS is a condition that affect the digestive system causing cramps, bloating, diarrhea, constipation and pain. IBS can be debilitating and has a massive affect on our day to day lives. Once this passed, I to go back to sleep for a while to recover.
	ChatGPT		1.2		evaluate the 15 item discern score for this transcript. Provide breakdown of individual components. Calculate a total DISCERN score out of 5 points. "I started my day with the hour long IBS attack. IBS is a condition that affect the digestive system causing cramps, bloating, diarrhea, constipation and pain. IBS can be debilitating and has a massive affect on our day to day lives. Once this passed…	I started my day with the hour long IBS attack. IBS is a condition that affect the digestive system causing cramps, bloating, diarrhea, constipation and pain. IBS can be debilitating and has a massive affect on our day to day lives. Once this passed, I to go back to sleep for a while to recover.
https://www.tiktok.com/t/ZTRv52eQT/	Reviewer 1	1	3.4	3.2
	Reviewer 2	1	3
Video 16	Copilot		2.47		evaluate the 15 item discern score for this transcript. Provide breakdown of individual components. Calculate a total DISCERN score out of 5 points. " This one is for my ibs. Queens or Kings? IBS is not just about a low fodmap diet. It's not always about what you eat. It is so much more complicated than that. You could follow your diet 100% on par and eat the same things every day, but still get …	This one is for my ibs. Queens or Kings? IBS is not just about a low fodmap diet. It's not always about what you eat. It is so much more complicated than that. You could follow your diet 100% on par and eat the same things every day, but still get symptoms. Stress, anxiety, infections, antibiotics or other medications. Lack of sleep, hydration, lack of exercise. These are all things that influenc…
	ChatGPT		1.87		evaluate the 15 item discern score for this transcript. Provide breakdown of individual components. Calculate a total DISCERN score out of 5 points. " This one is for my ibs. Queens or Kings? IBS is not just about a low fodmap diet. It's not always about what you eat. It is so much more complicated than that. You could follow your diet 100% on par and eat the same things every day, but still get …	This one is for my ibs. Queens or Kings? IBS is not just about a low fodmap diet. It's not always about what you eat. It is so much more complicated than that. You could follow your diet 100% on par and eat the same things every day, but still get symptoms. Stress, anxiety, infections, antibiotics or other medications. Lack of sleep, hydration, lack of exercise. These are all things that influenc…
https://www.tiktok.com/t/ZTRv5LwTN/	Reviewer 1	0	2.53333	2.6
	Reviewer 2	0	2.66667
Video 17	Copilot		2.47		evaluate the 15 item discern score for this transcript. Provide breakdown of individual components. Calculate a total DISCERN score out of 5 points. "Okay, since you guys liked it so much last time, let's do a part two of beginners tips that helped me heal my gut. I've had people comment saying that the difference between these pictures is just like doing a lot of cardio and being on a restrictiv…	Okay, since you guys liked it so much last time, let's do a part two of beginners tips that helped me heal my gut. I've had people comment saying that the difference between these pictures is just like doing a lot of cardio and being on a restrictive diet. And that's actually not true. I was actually eating a lot more because I wanted to diversify the bacteria in my gut. So a lot of the podcasts …
	ChatGPT		1.87		evaluate the 15 item discern score for this transcript. Provide breakdown of individual components. Calculate a total DISCERN score out of 5 points. "Okay, since you guys liked it so much last time, let's do a part two of beginners tips that helped me heal my gut. I've had people comment saying that the difference between these pictures is just like doing a lot of cardio and being on a restrictiv…	Okay, since you guys liked it so much last time, let's do a part two of beginners tips that helped me heal my gut. I've had people comment saying that the difference between these pictures is just like doing a lot of cardio and being on a restrictive diet. And that's actually not true. I was actually eating a lot more because I wanted to diversify the bacteria in my gut. So a lot of the podcasts …
https://www.tiktok.com/t/ZTRv5R1uT/	Reviewer 1	1	1.8	2.1
	Reviewer 2	1	2.4
Video 18	Copilot		2.47		evaluate the 15 item discern score for this transcript. Provide breakdown of individual components. Calculate a total DISCERN score out of 5 points. "Here are five things I will never do as someone that Cured their IBS I struggled my whole life with IBS symptoms and now I hardly ever get any bloating, constipation, diarrhea or any of those uncomfortable digestive symptoms. I'm a nutritionist and …	Here are five things I will never do as someone that Cured their IBS I struggled my whole life with IBS symptoms and now I hardly ever get any bloating, constipation, diarrhea or any of those uncomfortable digestive symptoms. I'm a nutritionist and certified health and wellness coach and now I help people heal their ibs. Okay, so my five things One is I won't buy products that contain inflammator…
	ChatGPT		2		evaluate the 15 item discern score for this transcript. Provide breakdown of individual components. Calculate a total DISCERN score out of 5 points. "Here are five things I will never do as someone that Cured their IBS I struggled my whole life with IBS symptoms and now I hardly ever get any bloating, constipation, diarrhea or any of those uncomfortable digestive symptoms. I'm a nutritionist and …	Here are five things I will never do as someone that Cured their IBS I struggled my whole life with IBS symptoms and now I hardly ever get any bloating, constipation, diarrhea or any of those uncomfortable digestive symptoms. I'm a nutritionist and certified health and wellness coach and now I help people heal their ibs. Okay, so my five things One is I won't buy products that contain inflammator…
https://www.tiktok.com/t/ZTRv5eECp/	Reviewer 1	1	2.93333	2.83333
	Reviewer 2	1	2.73333
Video 19	Copilot		2.53		evaluate the 15 item discern score for this transcript. Provide breakdown of individual components. Calculate a total DISCERN score out of 5 points. "Here's the top five foods I avoid as a gut health scientist. You'll be so surprised by number one. By the way, I avoid these foods because they're the ones most likely to cause food poisoning. Food poisoning increases your risk of having long term g…	Here's the top five foods I avoid as a gut health scientist. You'll be so surprised by number one. By the way, I avoid these foods because they're the ones most likely to cause food poisoning. Food poisoning increases your risk of having long term gut health problems such as post infectious ibs. Oysters are filter feeders, so they pick up everything in the water, including bacteria. Supposed to b…
	ChatGPT		2		evaluate the 15 item discern score for this transcript. Provide breakdown of individual components. Calculate a total DISCERN score out of 5 points. "Here's the top five foods I avoid as a gut health scientist. You'll be so surprised by number one. By the way, I avoid these foods because they're the ones most likely to cause food poisoning. Food poisoning increases your risk of having long term g…	Here's the top five foods I avoid as a gut health scientist. You'll be so surprised by number one. By the way, I avoid these foods because they're the ones most likely to cause food poisoning. Food poisoning increases your risk of having long term gut health problems such as post infectious ibs. Oysters are filter feeders, so they pick up everything in the water, including bacteria. Supposed to b…
https://www.tiktok.com/t/ZTRvPKgSS/	Reviewer 1	0	1.33333	1.36667
	Reviewer 2	0	1.4
Video 20	Copilot				evaluate the 15 item discern score for this transcript. Provide breakdown of individual components. Calculate a total DISCERN score out of 5 points. "Hmm. Dating with IBS A series. Yesterday, after my TikTok about my stool sample, I found myself on IBS Talk. And I'm not even mad about it because I have so many hilarious stories to share about this. So please let me know if you want me to share mo…	Hmm. Dating with IBS A series. Yesterday, after my TikTok about my stool sample, I found myself on IBS Talk. And I'm not even mad about it because I have so many hilarious stories to share about this. So please let me know if you want me to share more. But I'm gonna start you off with a story. Set the scene. It's Halloween, masquerade party. Super sexy. The guy I'm with asked me to come home with…
	ChatGPT		1.53		evaluate the 15 item discern score for this transcript. Provide breakdown of individual components. Calculate a total DISCERN score out of 5 points. "Hmm. Dating with IBS A series. Yesterday, after my TikTok about my stool sample, I found myself on IBS Talk. And I'm not even mad about it because I have so many hilarious stories to share about this. So please let me know if you want me to share mo…	Hmm. Dating with IBS A series. Yesterday, after my TikTok about my stool sample, I found myself on IBS Talk. And I'm not even mad about it because I have so many hilarious stories to share about this. So please let me know if you want me to share more. But I'm gonna start you off with a story. Set the scene. It's Halloween, masquerade party. Super sexy. The guy I'm with asked me to come home with…
https://www.tiktok.com/t/ZTRvPGsDF/	Reviewer 1	0	1.26667	1.26667
	Reviewer 2	0	1.26667
Video 21	Copilot		2.33		evaluate the 15 item discern score for this transcript. Provide breakdown of individual components. Calculate a total DISCERN score out of 5 points. " Everything I ate today. As a girl with IBS C, I always start my day with water and I drink a lot of water throughout the day. For my morning coffee I had a black coffee with honey. I can feel your judgment. Don't knock until you try it. For breakfa…	Everything I ate today. As a girl with IBS C, I always start my day with water and I drink a lot of water throughout the day. For my morning coffee I had a black coffee with honey. I can feel your judgment. Don't knock until you try it. For breakfast I had rice cakes with spinach, vegan cheese, turkey bacon and eggs. I am on a high protein diet right now and I cannot have regular cheese because I…
	ChatGPT		1.53		evaluate the 15 item discern score for this transcript. Provide breakdown of individual components. Calculate a total DISCERN score out of 5 points. " Everything I ate today. As a girl with IBS C, I always start my day with water and I drink a lot of water throughout the day. For my morning coffee I had a black coffee with honey. I can feel your judgment. Don't knock until you try it. For breakfa…	Everything I ate today. As a girl with IBS C, I always start my day with water and I drink a lot of water throughout the day. For my morning coffee I had a black coffee with honey. I can feel your judgment. Don't knock until you try it. For breakfast I had rice cakes with spinach, vegan cheese, turkey bacon and eggs. I am on a high protein diet right now and I cannot have regular cheese because I…
https://www.tiktok.com/t/ZTRvPEdHS/	Reviewer 1	0	2.4	2.46667
	Reviewer 2	0	2.53333
Video 22	Copilot		2.47		evaluate the 15 item discern score for this transcript. Provide breakdown of individual components. Calculate a total DISCERN score out of 5 points. " Here are four things I do every day as someone that cured their IBS and wants to keep it that way. I slowly implement these one at a time. Most of us struggle with toxic thoughts and that directly impacts our body's ability to digest well. That's w…	Here are four things I do every day as someone that cured their IBS and wants to keep it that way. I slowly implement these one at a time. Most of us struggle with toxic thoughts and that directly impacts our body's ability to digest well. That's why I do affirmations every single day. I find that they're the most effective if I say them out loud or write them down in a journal. I also use adapto…
	ChatGPT		1.8		evaluate the 15 item discern score for this transcript. Provide breakdown of individual components. Calculate a total DISCERN score out of 5 points. " Here are four things I do every day as someone that cured their IBS and wants to keep it that way. I slowly implement these one at a time. Most of us struggle with toxic thoughts and that directly impacts our body's ability to digest well. That's w…	Here are four things I do every day as someone that cured their IBS and wants to keep it that way. I slowly implement these one at a time. Most of us struggle with toxic thoughts and that directly impacts our body's ability to digest well. That's why I do affirmations every single day. I find that they're the most effective if I say them out loud or write them down in a journal. I also use adapto…
https://www.tiktok.com/t/ZTRvPtVFG/	Reviewer 1	0	1.2	1.2
	Reviewer 2	0	1.2
Video 23	Copilot		2.2		evaluate the 15 item discern score for this transcript. Provide breakdown of individual components. Calculate a total DISCERN score out of 5 points. "Foods items I can eat while having IBS strawberries, oranges and lemons, carrots, spinach and lettuce, celery, bananas, squash and zucchini, ham and turkey steak, chicken but has to be grilled not breaded Turkey bacon, skinny pop rice, gummies, glut…	Foods items I can eat while having IBS strawberries, oranges and lemons, carrots, spinach and lettuce, celery, bananas, squash and zucchini, ham and turkey steak, chicken but has to be grilled not breaded Turkey bacon, skinny pop rice, gummies, gluten free oatmeal, granola, salt free rice cake, almond broccoli, tostitos, chips, beef.
	ChatGPT		1.07		evaluate the 15 item discern score for this transcript. Provide breakdown of individual components. Calculate a total DISCERN score out of 5 points. "Foods items I can eat while having IBS strawberries, oranges and lemons, carrots, spinach and lettuce, celery, bananas, squash and zucchini, ham and turkey steak, chicken but has to be grilled not breaded Turkey bacon, skinny pop rice, gummies, glut…	Foods items I can eat while having IBS strawberries, oranges and lemons, carrots, spinach and lettuce, celery, bananas, squash and zucchini, ham and turkey steak, chicken but has to be grilled not breaded Turkey bacon, skinny pop rice, gummies, gluten free oatmeal, granola, salt free rice cake, almond broccoli, tostitos, chips, beef.
https://www.tiktok.com/t/ZTRv5Yhdv/	Reviewer 1	0	1.26667	1.3
	Reviewer 2	1	1.33333
Video 24	Copilot		1.6		evaluate the 15 item discern score for this transcript. Provide breakdown of individual components. Calculate a total DISCERN score out of 5 points. " Dating with IBS set the scene. I'm at this man's house. We've just recently started seeing each other. It's like at the stage where it's like still uncomfortable to like poop at each other's houses. We're like just starting to have slumber parties …	Dating with IBS set the scene. I'm at this man's house. We've just recently started seeing each other. It's like at the stage where it's like still uncomfortable to like poop at each other's houses. We're like just starting to have slumber parties and so I wake up at his house one day and I'm like like 6am and I'm like, oh my God, someone decided to join us in bed. It was Satan. Satan showed up i…
	ChatGPT		1		evaluate the 15 item discern score for this transcript. Provide breakdown of individual components. Calculate a total DISCERN score out of 5 points. " Dating with IBS set the scene. I'm at this man's house. We've just recently started seeing each other. It's like at the stage where it's like still uncomfortable to like poop at each other's houses. We're like just starting to have slumber parties …	Dating with IBS set the scene. I'm at this man's house. We've just recently started seeing each other. It's like at the stage where it's like still uncomfortable to like poop at each other's houses. We're like just starting to have slumber parties and so I wake up at his house one day and I'm like like 6am and I'm like, oh my God, someone decided to join us in bed. It was Satan. Satan showed up i…
https://www.tiktok.com/t/ZTRvP7vLp/	Reviewer 1	0	1.33333	1.43333
	Reviewer 2	0	1.53333
Video 25	Copilot		1.8		evaluate the 15 item discern score for this transcript. Provide breakdown of individual components. Calculate a total DISCERN score out of 5 points. "Come with me on my laxative day journey cause I haven't shit in two weeks. Here's my fit. Time to go to Starbucks to get coffee even though I'm a bitch for their refresher. So pink pink? Do I want Umbridge glaze? I wanted caramel but she gave me moc…	Come with me on my laxative day journey cause I haven't shit in two weeks. Here's my fit. Time to go to Starbucks to get coffee even though I'm a bitch for their refresher. So pink pink? Do I want Umbridge glaze? I wanted caramel but she gave me mocha always. Well she complimented my nails. How wholesome. My hair looks so cute like this. My rose quartz is working laxative time. Plus here's my squ…
	ChatGPT		0.93		evaluate the 15 item discern score for this transcript. Provide breakdown of individual components. Calculate a total DISCERN score out of 5 points. "Come with me on my laxative day journey cause I haven't shit in two weeks. Here's my fit. Time to go to Starbucks to get coffee even though I'm a bitch for their refresher. So pink pink? Do I want Umbridge glaze? I wanted caramel but she gave me moc…	Come with me on my laxative day journey cause I haven't shit in two weeks. Here's my fit. Time to go to Starbucks to get coffee even though I'm a bitch for their refresher. So pink pink? Do I want Umbridge glaze? I wanted caramel but she gave me mocha always. Well she complimented my nails. How wholesome. My hair looks so cute like this. My rose quartz is working laxative time. Plus here's my squ…
https://www.tiktok.com/t/ZTRv5dHDR/	Reviewer 1	0	1.06667	1.36667
	Reviewer 2	0	1.66667
Video 26	Copilot		2.47		evaluate the 15 item discern score for this transcript. Provide breakdown of individual components. Calculate a total DISCERN score out of 5 points. "Okay. So last year, I started focusing a lot on my gut health because I thought I had ibs, and I did not realize just how much my body changed with just the changes that I was making for my gut health in general. So let me show you this transformati…	Okay. So last year, I started focusing a lot on my gut health because I thought I had ibs, and I did not realize just how much my body changed with just the changes that I was making for my gut health in general. So let me show you this transformation that I just saw. Okay, so this was August of 2020. I was still really active during this time because it was during COVID and I was working out eve…
	ChatGPT		1.33		evaluate the 15 item discern score for this transcript. Provide breakdown of individual components. Calculate a total DISCERN score out of 5 points. "Okay. So last year, I started focusing a lot on my gut health because I thought I had ibs, and I did not realize just how much my body changed with just the changes that I was making for my gut health in general. So let me show you this transformati…	Okay. So last year, I started focusing a lot on my gut health because I thought I had ibs, and I did not realize just how much my body changed with just the changes that I was making for my gut health in general. So let me show you this transformation that I just saw. Okay, so this was August of 2020. I was still really active during this time because it was during COVID and I was working out eve…
https://www.tiktok.com/t/ZTRvP7MDP/	Reviewer 1	1	3.2	3.03333
	Reviewer 2	1	2.86667
Video 27	Copilot		2.27		evaluate the 15 item discern score for this transcript. Provide breakdown of individual components. Calculate a total DISCERN score out of 5 points. " Two Foods to avoid Irritable bowel syndrome is a very common disorder that affects digestion, especially by interfering with normal functions of the large intestine. Two foods to avoid are gluten. A gluten free diet can help improve the symptoms of…	Two Foods to avoid Irritable bowel syndrome is a very common disorder that affects digestion, especially by interfering with normal functions of the large intestine. Two foods to avoid are gluten. A gluten free diet can help improve the symptoms of bowel disease. Few studies propose that gluten wheat sensitivity can indeed trigger the symptoms of ibs. Second, sugar Bacteria loss with sugar and su…
	ChatGPT		1.33		evaluate the 15 item discern score for this transcript. Provide breakdown of individual components. Calculate a total DISCERN score out of 5 points. " Two Foods to avoid Irritable bowel syndrome is a very common disorder that affects digestion, especially by interfering with normal functions of the large intestine. Two foods to avoid are gluten. A gluten free diet can help improve the symptoms of…	Two Foods to avoid Irritable bowel syndrome is a very common disorder that affects digestion, especially by interfering with normal functions of the large intestine. Two foods to avoid are gluten. A gluten free diet can help improve the symptoms of bowel disease. Few studies propose that gluten wheat sensitivity can indeed trigger the symptoms of ibs. Second, sugar Bacteria loss with sugar and su…
https://www.tiktok.com/t/ZTRv5eSoF/	Reviewer 1	1	3.26667	3.2
	Reviewer 2	1	3.13333
Video 28	Copilot		2.4		evaluate the 15 item discern score for this transcript. Provide breakdown of individual components. Calculate a total DISCERN score out of 5 points. " If you have ibs, here are five triggers that you did not expect. The last one is truly shocking. Number five is antibiotics. When we use antibiotics, it kills the good and the bad bacteria. It completely decimates our gut microbiome and makes it re…	If you have ibs, here are five triggers that you did not expect. The last one is truly shocking. Number five is antibiotics. When we use antibiotics, it kills the good and the bad bacteria. It completely decimates our gut microbiome and makes it really hard to have a healthy, balanced digestive system. Number four is eating a lot of raw fruits and veggies. And this might be really shocking becaus…
	ChatGPT		1.53		evaluate the 15 item discern score for this transcript. Provide breakdown of individual components. Calculate a total DISCERN score out of 5 points. " If you have ibs, here are five triggers that you did not expect. The last one is truly shocking. Number five is antibiotics. When we use antibiotics, it kills the good and the bad bacteria. It completely decimates our gut microbiome and makes it re…	If you have ibs, here are five triggers that you did not expect. The last one is truly shocking. Number five is antibiotics. When we use antibiotics, it kills the good and the bad bacteria. It completely decimates our gut microbiome and makes it really hard to have a healthy, balanced digestive system. Number four is eating a lot of raw fruits and veggies. And this might be really shocking becaus…
https://www.tiktok.com/t/ZTRv58XXh/	Reviewer 1	0	1.46667	1.46667
	Reviewer 2	2	1.46667
Video 29	Copilot		2.2		evaluate the 15 item discern score for this transcript. Provide breakdown of individual components. Calculate a total DISCERN score out of 5 points. "I need to go. I'm sure they'll have a toilet. Excuse me. Can you tell me where the toilet is, please? Sorry, our toilets are reserved for customers only. There's two things you can do in this situation. Number one, just be honest and polite. I have …	I need to go. I'm sure they'll have a toilet. Excuse me. Can you tell me where the toilet is, please? Sorry, our toilets are reserved for customers only. There's two things you can do in this situation. Number one, just be honest and polite. I have IBS and I really need to use the toilet. Can you just help me out, please? Number two, no pun intended. Just tell them straight. If you don't tell me …
	ChatGPT		1.2		evaluate the 15 item discern score for this transcript. Provide breakdown of individual components. Calculate a total DISCERN score out of 5 points. "I need to go. I'm sure they'll have a toilet. Excuse me. Can you tell me where the toilet is, please? Sorry, our toilets are reserved for customers only. There's two things you can do in this situation. Number one, just be honest and polite. I have …	I need to go. I'm sure they'll have a toilet. Excuse me. Can you tell me where the toilet is, please? Sorry, our toilets are reserved for customers only. There's two things you can do in this situation. Number one, just be honest and polite. I have IBS and I really need to use the toilet. Can you just help me out, please? Number two, no pun intended. Just tell them straight. If you don't tell me …
https://www.tiktok.com/t/ZTRvP3dju/	Reviewer 1	1	3.06667	2.93333
	Reviewer 2	1	2.8
Video 30	Copilot		1.47		evaluate the 15 item discern score for this transcript. Provide breakdown of individual components. Calculate a total DISCERN score out of 5 points. "GDOC shows you actually proven and recommended probiotics for IBS out there. No, no, negative. Not. Nah, probiotics aren't recommended for ibs. "	GDOC shows you actually proven and recommended probiotics for IBS out there. No, no, negative. Not. Nah, probiotics aren't recommended for ibs.
	ChatGPT		0.93		evaluate the 15 item discern score for this transcript. Provide breakdown of individual components. Calculate a total DISCERN score out of 5 points. "GDOC shows you actually proven and recommended probiotics for IBS out there. No, no, negative. Not. Nah, probiotics aren't recommended for ibs. "	GDOC shows you actually proven and recommended probiotics for IBS out there. No, no, negative. Not. Nah, probiotics aren't recommended for ibs.
https://www.tiktok.com/t/ZTRvPKG3b/	Reviewer 1	0	2.26667	2.2
	Reviewer 2	0	2.13333
Video 31	Copilot		2		evaluate the 15 item discern score for this transcript. Provide breakdown of individual components. Calculate a total DISCERN score out of 5 points. "According to my GI doctor normal people are supposed to have VALV three to four times a day. Well count your mother freaking stars because I haven't been to the freaking bathroom in seven days. I have been to the hospital twice this week. They fille…	According to my GI doctor normal people are supposed to have VALV three to four times a day. Well count your mother freaking stars because I haven't been to the freaking bathroom in seven days. I have been to the hospital twice this week. They filled me with water bag enemas, regular enemas and miralax. I feel like I'm about to explode. The last option is this stuff that they normally give you fo…
	ChatGPT		1.47		evaluate the 15 item discern score for this transcript. Provide breakdown of individual components. Calculate a total DISCERN score out of 5 points. "According to my GI doctor normal people are supposed to have VALV three to four times a day. Well count your mother freaking stars because I haven't been to the freaking bathroom in seven days. I have been to the hospital twice this week. They fille…	According to my GI doctor normal people are supposed to have VALV three to four times a day. Well count your mother freaking stars because I haven't been to the freaking bathroom in seven days. I have been to the hospital twice this week. They filled me with water bag enemas, regular enemas and miralax. I feel like I'm about to explode. The last option is this stuff that they normally give you fo…
https://www.tiktok.com/t/ZTRvPERoT/	Reviewer 1	1	2.53333	2.63333
	Reviewer 2	1	2.73333
Video 32	Copilot		2.6		evaluate the 15 item discern score for this transcript. Provide breakdown of individual components. Calculate a total DISCERN score out of 5 points. " You'd never guess what happened when I stopped eating meat, dairy and eggs. After four months I had lost 20 pounds. I got rid of my chronic chest pain and my digestion was so much more regular. And she's clearly never struggled with ibs, IBD or any…	You'd never guess what happened when I stopped eating meat, dairy and eggs. After four months I had lost 20 pounds. I got rid of my chronic chest pain and my digestion was so much more regular. And she's clearly never struggled with ibs, IBD or any other chronic gut dysfunction, even though she says her gut symptoms got better on a plant based diet. I would say this is more a rarity than the norm…
	ChatGPT		1.47		evaluate the 15 item discern score for this transcript. Provide breakdown of individual components. Calculate a total DISCERN score out of 5 points. " You'd never guess what happened when I stopped eating meat, dairy and eggs. After four months I had lost 20 pounds. I got rid of my chronic chest pain and my digestion was so much more regular. And she's clearly never struggled with ibs, IBD or any…	You'd never guess what happened when I stopped eating meat, dairy and eggs. After four months I had lost 20 pounds. I got rid of my chronic chest pain and my digestion was so much more regular. And she's clearly never struggled with ibs, IBD or any other chronic gut dysfunction, even though she says her gut symptoms got better on a plant based diet. I would say this is more a rarity than the norm…
https://www.tiktok.com/t/ZTRv5JoB9/	Reviewer 1	1	3.53333	3.53333
	Reviewer 2	1	3.53333
Video 33	Copilot		2.53		evaluate the 15 item discern score for this transcript. Provide breakdown of individual components. Calculate a total DISCERN score out of 5 points. "If you eat a certain food and you have IBS symptoms immediately after, did you know it may not be that food that caused the symptoms? Yes, there are cases of intolerances and allergies that need to be highly considered. However, if you have symptoms…	If you eat a certain food and you have IBS symptoms immediately after, did you know it may not be that food that caused the symptoms? Yes, there are cases of intolerances and allergies that need to be highly considered. However, if you have symptoms after a food, it also could be just due to poor motility, could be due to stress, it could be due to something that you ate a few days ago. It's not …
	ChatGPT		2.07		evaluate the 15 item discern score for this transcript. Provide breakdown of individual components. Calculate a total DISCERN score out of 5 points. "If you eat a certain food and you have IBS symptoms immediately after, did you know it may not be that food that caused the symptoms? Yes, there are cases of intolerances and allergies that need to be highly considered. However, if you have symptoms…	If you eat a certain food and you have IBS symptoms immediately after, did you know it may not be that food that caused the symptoms? Yes, there are cases of intolerances and allergies that need to be highly considered. However, if you have symptoms after a food, it also could be just due to poor motility, could be due to stress, it could be due to something that you ate a few days ago. It's not …
https://www.tiktok.com/t/ZTRvPW8hL/	Reviewer 1	0	1.33333	1.3
	Reviewer 2	0	1.26667
Video 34	Copilot		1.67		evaluate the 15 item discern score for this transcript. Provide breakdown of individual components. Calculate a total DISCERN score out of 5 points. "Someone with ibs. Here are the icks I have about ibs. First ick is all the noises my stomach and intestines make. Why? What are you trying to tell me, babe? Every conversation we have, so unclear. Do you need something or are you upset with me? Also…	Someone with ibs. Here are the icks I have about ibs. First ick is all the noises my stomach and intestines make. Why? What are you trying to tell me, babe? Every conversation we have, so unclear. Do you need something or are you upset with me? Also, can we not have this conversation in the quietest fucking place on earth? People are staring. This is embarrassing. Second, ick is bloating. What's …
	ChatGPT		1.07		evaluate the 15 item discern score for this transcript. Provide breakdown of individual components. Calculate a total DISCERN score out of 5 points. "Someone with ibs. Here are the icks I have about ibs. First ick is all the noises my stomach and intestines make. Why? What are you trying to tell me, babe? Every conversation we have, so unclear. Do you need something or are you upset with me? Also…	Someone with ibs. Here are the icks I have about ibs. First ick is all the noises my stomach and intestines make. Why? What are you trying to tell me, babe? Every conversation we have, so unclear. Do you need something or are you upset with me? Also, can we not have this conversation in the quietest fucking place on earth? People are staring. This is embarrassing. Second, ick is bloating. What's …
https://www.tiktok.com/t/ZTRvPEhod/	Reviewer 1	1	2.53333	2.43333
	Reviewer 2	1	2.33333
Video 35	Copilot		2.4		evaluate the 15 item discern score for this transcript. Provide breakdown of individual components. Calculate a total DISCERN score out of 5 points. " If you have ibs D or chronic diarrhea, here are some tips that are going to save your life. Sip mint tea throughout the day to replenish lost fluids. Minimize foods that create excess heat in the body like alcohol, caffeine, juice, nuts, olives, ha…	If you have ibs D or chronic diarrhea, here are some tips that are going to save your life. Sip mint tea throughout the day to replenish lost fluids. Minimize foods that create excess heat in the body like alcohol, caffeine, juice, nuts, olives, hard cheeses and spicy foods. Here are some foods that you are going to want to include in your diet. Root veggies and squash, stewed fruits, potatoes, o…
	ChatGPT		1.6		evaluate the 15 item discern score for this transcript. Provide breakdown of individual components. Calculate a total DISCERN score out of 5 points. " If you have ibs D or chronic diarrhea, here are some tips that are going to save your life. Sip mint tea throughout the day to replenish lost fluids. Minimize foods that create excess heat in the body like alcohol, caffeine, juice, nuts, olives, ha…	If you have ibs D or chronic diarrhea, here are some tips that are going to save your life. Sip mint tea throughout the day to replenish lost fluids. Minimize foods that create excess heat in the body like alcohol, caffeine, juice, nuts, olives, hard cheeses and spicy foods. Here are some foods that you are going to want to include in your diet. Root veggies and squash, stewed fruits, potatoes, o…
https://www.tiktok.com/t/ZTRvPcoNp/	Reviewer 1	0	1.4	1.36667
	Reviewer 2	0	1.33333
Video 36	Copilot		1.6		evaluate the 15 item discern score for this transcript. Provide breakdown of individual components. Calculate a total DISCERN score out of 5 points. " I saw someone else do this on TikTok and knew I just had to share. So this is the story about when I had an IBS flare up on a date with a guy. Now, if you can't handle gruesome and disgusting things, don't watch this. But overall, you will be enter…	I saw someone else do this on TikTok and knew I just had to share. So this is the story about when I had an IBS flare up on a date with a guy. Now, if you can't handle gruesome and disgusting things, don't watch this. But overall, you will be entertaining. It's just. It's funny. It's embarrassing, but it's funny. So pretty much, I went on a date with a guy, and he was like, let's go get Chipotle.…
	ChatGPT		1.4		evaluate the 15 item discern score for this transcript. Provide breakdown of individual components. Calculate a total DISCERN score out of 5 points. " I saw someone else do this on TikTok and knew I just had to share. So this is the story about when I had an IBS flare up on a date with a guy. Now, if you can't handle gruesome and disgusting things, don't watch this. But overall, you will be enter…	I saw someone else do this on TikTok and knew I just had to share. So this is the story about when I had an IBS flare up on a date with a guy. Now, if you can't handle gruesome and disgusting things, don't watch this. But overall, you will be entertaining. It's just. It's funny. It's embarrassing, but it's funny. So pretty much, I went on a date with a guy, and he was like, let's go get Chipotle.…
https://www.tiktok.com/t/ZTRv5NXqp/	Reviewer 1	1	2	2.13333
	Reviewer 2	1	2.26667
Video 37	Copilot		2.27		evaluate the 15 item discern score for this transcript. Provide breakdown of individual components. Calculate a total DISCERN score out of 5 points. " If you have a perfectly normal poop every single day and have never had stomach issues, this video is not for you. Okay, now that I'm at Hot girls with stomach issues are here. Let's make a super quick and easy IBS friendly dinner. As we all know, …	If you have a perfectly normal poop every single day and have never had stomach issues, this video is not for you. Okay, now that I'm at Hot girls with stomach issues are here. Let's make a super quick and easy IBS friendly dinner. As we all know, I have ibs and I'm a dietitian, which makes for a pretty interesting combo. We're going to put this in the oven at 400 degrees for five to 10 minutes. …
	ChatGPT		1.8		evaluate the 15 item discern score for this transcript. Provide breakdown of individual components. Calculate a total DISCERN score out of 5 points. " If you have a perfectly normal poop every single day and have never had stomach issues, this video is not for you. Okay, now that I'm at Hot girls with stomach issues are here. Let's make a super quick and easy IBS friendly dinner. As we all know, …	If you have a perfectly normal poop every single day and have never had stomach issues, this video is not for you. Okay, now that I'm at Hot girls with stomach issues are here. Let's make a super quick and easy IBS friendly dinner. As we all know, I have ibs and I'm a dietitian, which makes for a pretty interesting combo. We're going to put this in the oven at 400 degrees for five to 10 minutes. …
https://www.tiktok.com/t/ZTRvPW9vH/	Reviewer 1	0	1.53333	1.6
	Reviewer 2	0	1.66667
Video 38	Copilot		2.27		evaluate the 15 item discern score for this transcript. Provide breakdown of individual components. Calculate a total DISCERN score out of 5 points. " Making pasta sauce out of these ingredients. Hi. I have IBSD and I'm always looking for new recipes to try. So let's see if I can digest this. That's a fun game. Starting with cutting up your vegetables. I chose zucchini for this one, some red pepp…	Making pasta sauce out of these ingredients. Hi. I have IBSD and I'm always looking for new recipes to try. So let's see if I can digest this. That's a fun game. Starting with cutting up your vegetables. I chose zucchini for this one, some red peppers and then I finished it off with celery. I added some water to the pan and you're just gonna start cooking them. Pick your pasta while it cooks. I c…
	ChatGPT		1.6		evaluate the 15 item discern score for this transcript. Provide breakdown of individual components. Calculate a total DISCERN score out of 5 points. " Making pasta sauce out of these ingredients. Hi. I have IBSD and I'm always looking for new recipes to try. So let's see if I can digest this. That's a fun game. Starting with cutting up your vegetables. I chose zucchini for this one, some red pepp…	Making pasta sauce out of these ingredients. Hi. I have IBSD and I'm always looking for new recipes to try. So let's see if I can digest this. That's a fun game. Starting with cutting up your vegetables. I chose zucchini for this one, some red peppers and then I finished it off with celery. I added some water to the pan and you're just gonna start cooking them. Pick your pasta while it cooks. I c…
https://www.tiktok.com/t/ZTRv5etot/	Reviewer 1	1	1.53333	1.7
	Reviewer 2	1	1.86667
Video 39	Copilot		2.33		evaluate the 15 item discern score for this transcript. Provide breakdown of individual components. Calculate a total DISCERN score out of 5 points. " If you have IBS or ibd, you need to try this one tip every single night to really calm down and reduce your flares. I suffered with ibs, severe IBS for over eight years and now as a homeopath and nutritionist, this is something I tell all my client…	If you have IBS or ibd, you need to try this one tip every single night to really calm down and reduce your flares. I suffered with ibs, severe IBS for over eight years and now as a homeopath and nutritionist, this is something I tell all my clients to do and it really, really helps. So you're gonna take a glass or a mug, you're gonna put maybe about a quarter cup of water, filtered water, and th…
	ChatGPT		1.53		evaluate the 15 item discern score for this transcript. Provide breakdown of individual components. Calculate a total DISCERN score out of 5 points. " If you have IBS or ibd, you need to try this one tip every single night to really calm down and reduce your flares. I suffered with ibs, severe IBS for over eight years and now as a homeopath and nutritionist, this is something I tell all my client…	If you have IBS or ibd, you need to try this one tip every single night to really calm down and reduce your flares. I suffered with ibs, severe IBS for over eight years and now as a homeopath and nutritionist, this is something I tell all my clients to do and it really, really helps. So you're gonna take a glass or a mug, you're gonna put maybe about a quarter cup of water, filtered water, and th…
https://www.tiktok.com/t/ZTRvPnfmN/	Reviewer 1	1	2.64286	2.6881
	Reviewer 2	1	2.73333
Video 40	Copilot		2.13		evaluate the 15 item discern score for this transcript. Provide breakdown of individual components. Calculate a total DISCERN score out of 5 points. " Okay, so when I say, like, hot girls with stomach issues, do you all, like, actually know what I'm talking about? Because. Because if not, today we're gonna talk about it. Hi, my name is Lauren. I have a master's in public health nutrition. And tod…	Okay, so when I say, like, hot girls with stomach issues, do you all, like, actually know what I'm talking about? Because. Because if not, today we're gonna talk about it. Hi, my name is Lauren. I have a master's in public health nutrition. And today we're going to talk about ibs, which I also have. Not as excited about that one as the masters, though. I feel like I keep seeing jokes all the time…
	ChatGPT		1.53		evaluate the 15 item discern score for this transcript. Provide breakdown of individual components. Calculate a total DISCERN score out of 5 points. " Okay, so when I say, like, hot girls with stomach issues, do you all, like, actually know what I'm talking about? Because. Because if not, today we're gonna talk about it. Hi, my name is Lauren. I have a master's in public health nutrition. And tod…	Okay, so when I say, like, hot girls with stomach issues, do you all, like, actually know what I'm talking about? Because. Because if not, today we're gonna talk about it. Hi, my name is Lauren. I have a master's in public health nutrition. And today we're going to talk about ibs, which I also have. Not as excited about that one as the masters, though. I feel like I keep seeing jokes all the time…
https://www.tiktok.com/t/ZTRv5eyfs/	Reviewer 1	1	1.33333	1.46667
	Reviewer 2	1	1.6
Video 41	Copilot		2.27		evaluate the 15 item discern score for this transcript. Provide breakdown of individual components. Calculate a total DISCERN score out of 5 points. " My name is Becky. I am an IBS nutritionist, and I have had IBS and celiac disease for 16 years. I have a master's in nutrition and education from Columbia University. And I came up with seven steps, seven pillars to finally healing your irritable b…	My name is Becky. I am an IBS nutritionist, and I have had IBS and celiac disease for 16 years. I have a master's in nutrition and education from Columbia University. And I came up with seven steps, seven pillars to finally healing your irritable bowel syndrome. I no longer struggle with irritable bowel syndrome. It really took half of my life to figure it out. I finally came up with these steps,…
	ChatGPT		1.27		evaluate the 15 item discern score for this transcript. Provide breakdown of individual components. Calculate a total DISCERN score out of 5 points. " My name is Becky. I am an IBS nutritionist, and I have had IBS and celiac disease for 16 years. I have a master's in nutrition and education from Columbia University. And I came up with seven steps, seven pillars to finally healing your irritable b…	My name is Becky. I am an IBS nutritionist, and I have had IBS and celiac disease for 16 years. I have a master's in nutrition and education from Columbia University. And I came up with seven steps, seven pillars to finally healing your irritable bowel syndrome. I no longer struggle with irritable bowel syndrome. It really took half of my life to figure it out. I finally came up with these steps,…
https://www.tiktok.com/t/ZTRv5LfoA/	Reviewer 1	0	1.93333	2.23333
	Reviewer 2	2	2.53333
Video 42	Copilot		2.6		evaluate the 15 item discern score for this transcript. Provide breakdown of individual components. Calculate a total DISCERN score out of 5 points. "If you have ibs, but you struggle with fibre and fodmaps because they make you bloated, you need to listen up, because I'm going to share with you three things that could help and you probably never heard of them. Okay? We're all told to eat more fi…	If you have ibs, but you struggle with fibre and fodmaps because they make you bloated, you need to listen up, because I'm going to share with you three things that could help and you probably never heard of them. Okay? We're all told to eat more fibre, but it's just not that simple for people with ibs. Most fibres are fermentable, which means that the bacteria in our gut feed on that fibre and t…
	ChatGPT		2.27		evaluate the 15 item discern score for this transcript. Provide breakdown of individual components. Calculate a total DISCERN score out of 5 points. "If you have ibs, but you struggle with fibre and fodmaps because they make you bloated, you need to listen up, because I'm going to share with you three things that could help and you probably never heard of them. Okay? We're all told to eat more fi…	If you have ibs, but you struggle with fibre and fodmaps because they make you bloated, you need to listen up, because I'm going to share with you three things that could help and you probably never heard of them. Okay? We're all told to eat more fibre, but it's just not that simple for people with ibs. Most fibres are fermentable, which means that the bacteria in our gut feed on that fibre and t…
https://www.tiktok.com/t/ZTRv5Yjdx/	Reviewer 1	0	2.8	2.96667
	Reviewer 2	0	3.13333
Video 43	Copilot		2.33		evaluate the 15 item discern score for this transcript. Provide breakdown of individual components. Calculate a total DISCERN score out of 5 points. "If you struggle with ibs C. These are the two products that absolutely changed my life. A nutritionist actually gave me these recommendations because a GI. I mean, I've seen maybe six GI's at this point. They just threw medicine at me and nothing wa…	If you struggle with ibs C. These are the two products that absolutely changed my life. A nutritionist actually gave me these recommendations because a GI. I mean, I've seen maybe six GI's at this point. They just threw medicine at me and nothing was working. So these things actually worked. Okay. Magnesium. I took these exact pills every single night. And I would wake up and go to the bathroom i…
	ChatGPT		2.2		evaluate the 15 item discern score for this transcript. Provide breakdown of individual components. Calculate a total DISCERN score out of 5 points. "If you struggle with ibs C. These are the two products that absolutely changed my life. A nutritionist actually gave me these recommendations because a GI. I mean, I've seen maybe six GI's at this point. They just threw medicine at me and nothing wa…	If you struggle with ibs C. These are the two products that absolutely changed my life. A nutritionist actually gave me these recommendations because a GI. I mean, I've seen maybe six GI's at this point. They just threw medicine at me and nothing was working. So these things actually worked. Okay. Magnesium. I took these exact pills every single night. And I would wake up and go to the bathroom i…
https://www.tiktok.com/t/ZTRvPWnL7/	Reviewer 1	0	1.46667	1.6
	Reviewer 2	0	1.73333
Video 44	Copilot		1.87		evaluate the 15 item discern score for this transcript. Provide breakdown of individual components. Calculate a total DISCERN score out of 5 points. "My life with ibssc. I weit before going poop. That was close. I poops for this month. All done. Goodbye." My wait after going I have to take laxatives every day so when I gotta go poop there is no time to wait. Come back for another.	My life with ibssc. I weit before going poop. That was close. I poops for this month. All done. Goodbye.
	ChatGPT		1.87		evaluate the 15 item discern score for this transcript. Provide breakdown of individual components. Calculate a total DISCERN score out of 5 points. "My life with ibssc. I weit before going poop. That was close. I poops for this month. All done. Goodbye." My wait after going I have to take laxatives every day so when I gotta go poop there is no time to wait. Come back for another.	My life with ibssc. I weit before going poop. That was close. I poops for this month. All done. Goodbye.
https://www.tiktok.com/t/ZTRv5e46s/	Reviewer 1	1	2.2	2.2
	Reviewer 2	1	2.2
Video 45	Copilot		2.27		evaluate the 15 item discern score for this transcript. Provide breakdown of individual components. Calculate a total DISCERN score out of 5 points. " As someone who struggled with severe IBS and acid reflux, here are three things I did at the beginning of my gut healing journey that made a huge difference. The first thing I did was change my mindset from thinking I was never going to get better …	As someone who struggled with severe IBS and acid reflux, here are three things I did at the beginning of my gut healing journey that made a huge difference. The first thing I did was change my mindset from thinking I was never going to get better and just being so frustrated with my body, my symptoms, to believing I could actually get better. And this helped me to relax and think positively and …
	ChatGPT		1.8		evaluate the 15 item discern score for this transcript. Provide breakdown of individual components. Calculate a total DISCERN score out of 5 points. " As someone who struggled with severe IBS and acid reflux, here are three things I did at the beginning of my gut healing journey that made a huge difference. The first thing I did was change my mindset from thinking I was never going to get better …	As someone who struggled with severe IBS and acid reflux, here are three things I did at the beginning of my gut healing journey that made a huge difference. The first thing I did was change my mindset from thinking I was never going to get better and just being so frustrated with my body, my symptoms, to believing I could actually get better. And this helped me to relax and think positively and …
https://www.tiktok.com/t/ZTRvP7H77/	Reviewer 1	0	2.2	2.1
	Reviewer 2	0	2
Video 46	Copilot		2.27		evaluate the 15 item discern score for this transcript. Provide breakdown of individual components. Calculate a total DISCERN score out of 5 points. " Struggle with ibs, and this morning I woke up with a lot of bloat, so I thought that this was the perfect opportunity to show you my abdominal massage routine. After applying oil, start applying pressure at your right hip bone and up to your right …	Struggle with ibs, and this morning I woke up with a lot of bloat, so I thought that this was the perfect opportunity to show you my abdominal massage routine. After applying oil, start applying pressure at your right hip bone and up to your right ribs, then across to your left ribs and down to your left hip. After spending about one minute doing it, slowly speed up and then do that for about 10 …
	ChatGPT		2		evaluate the 15 item discern score for this transcript. Provide breakdown of individual components. Calculate a total DISCERN score out of 5 points. " Struggle with ibs, and this morning I woke up with a lot of bloat, so I thought that this was the perfect opportunity to show you my abdominal massage routine. After applying oil, start applying pressure at your right hip bone and up to your right …	Struggle with ibs, and this morning I woke up with a lot of bloat, so I thought that this was the perfect opportunity to show you my abdominal massage routine. After applying oil, start applying pressure at your right hip bone and up to your right ribs, then across to your left ribs and down to your left hip. After spending about one minute doing it, slowly speed up and then do that for about 10 …
https://www.tiktok.com/t/ZTRvPTxWg/	Reviewer 1	1	2.73333	2.76667
	Reviewer 2	1	2.8
Video 47	Copilot		2.47		evaluate the 15 item discern score for this transcript. Provide breakdown of individual components. Calculate a total DISCERN score out of 5 points. " A low fodmap diet is not going to heal your gut. I'm a dietitian, and this is a new series where I simplify nutrition science right from my couch. If you don't know, the low fodmap diet is an elimination diet that has you remove a bunch of foods th…	A low fodmap diet is not going to heal your gut. I'm a dietitian, and this is a new series where I simplify nutrition science right from my couch. If you don't know, the low fodmap diet is an elimination diet that has you remove a bunch of foods that are common triggers to gut issues like gas and bloating. But these foods are hard to avoid. It's foods like garlic, onion and legumes. So it could b…
	ChatGPT		1.87		evaluate the 15 item discern score for this transcript. Provide breakdown of individual components. Calculate a total DISCERN score out of 5 points. " A low fodmap diet is not going to heal your gut. I'm a dietitian, and this is a new series where I simplify nutrition science right from my couch. If you don't know, the low fodmap diet is an elimination diet that has you remove a bunch of foods th…	A low fodmap diet is not going to heal your gut. I'm a dietitian, and this is a new series where I simplify nutrition science right from my couch. If you don't know, the low fodmap diet is an elimination diet that has you remove a bunch of foods that are common triggers to gut issues like gas and bloating. But these foods are hard to avoid. It's foods like garlic, onion and legumes. So it could b…
https://www.tiktok.com/t/ZTRv5JSQ8/	Reviewer 1	1	3.93333	3.9
	Reviewer 2	1	3.86667
Video 48	Copilot		2.6		evaluate the 15 item discern score for this transcript. Provide breakdown of individual components. Calculate a total DISCERN score out of 5 points. "Lets talk about IBS or irritable bowel syndrome. IBS was long poorly understood and unfortunately many that suffer from it have been relatively ignored in the past. That's largely because it's a difficult disease to diagnose and to treat. IBS causes…	Lets talk about IBS or irritable bowel syndrome. IBS was long poorly understood and unfortunately many that suffer from it have been relatively ignored in the past. That's largely because it's a difficult disease to diagnose and to treat. IBS causes abdominal pain and diarrhea, constipation or both. What makes IBS hard to diagnose is that there aren't any objective tests or studies that we can do…
	ChatGPT		2.27		evaluate the 15 item discern score for this transcript. Provide breakdown of individual components. Calculate a total DISCERN score out of 5 points. "Lets talk about IBS or irritable bowel syndrome. IBS was long poorly understood and unfortunately many that suffer from it have been relatively ignored in the past. That's largely because it's a difficult disease to diagnose and to treat. IBS causes…	Lets talk about IBS or irritable bowel syndrome. IBS was long poorly understood and unfortunately many that suffer from it have been relatively ignored in the past. That's largely because it's a difficult disease to diagnose and to treat. IBS causes abdominal pain and diarrhea, constipation or both. What makes IBS hard to diagnose is that there aren't any objective tests or studies that we can do…
https://www.tiktok.com/t/ZTRvPvvuA/	Reviewer 1	1	3.4	3.4
	Reviewer 2	1	3.4
Video 49	Copilot		2.4		evaluate the 15 item discern score for this transcript. Provide breakdown of individual components. Calculate a total DISCERN score out of 5 points. " 3 Non diet strategies to manage your IBSD My name is Olivia. I am a registered gut health dietitian. I help women beat, bloat and eat without worry that food is going to trigger unwanted symptoms. When it comes to IBS though, food is only part of t…	3 Non diet strategies to manage your IBSD My name is Olivia. I am a registered gut health dietitian. I help women beat, bloat and eat without worry that food is going to trigger unwanted symptoms. When it comes to IBS though, food is only part of the solution. Most of my clients experience relief from IBS symptoms by focusing on how they eat and other lifestyle factors versus what exactly they ar…
	ChatGPT		2.07		evaluate the 15 item discern score for this transcript. Provide breakdown of individual components. Calculate a total DISCERN score out of 5 points. " 3 Non diet strategies to manage your IBSD My name is Olivia. I am a registered gut health dietitian. I help women beat, bloat and eat without worry that food is going to trigger unwanted symptoms. When it comes to IBS though, food is only part of t…	3 Non diet strategies to manage your IBSD My name is Olivia. I am a registered gut health dietitian. I help women beat, bloat and eat without worry that food is going to trigger unwanted symptoms. When it comes to IBS though, food is only part of the solution. Most of my clients experience relief from IBS symptoms by focusing on how they eat and other lifestyle factors versus what exactly they ar…
https://www.tiktok.com/t/ZTRvPt77X/	Reviewer 1	1	1.46667	1.53333
	Reviewer 2	1	1.6
Video 50	Copilot		2.07		evaluate the 15 item discern score for this transcript. Provide breakdown of individual components. Calculate a total DISCERN score out of 5 points. " This is a friendly reminder that if you went to the doctor for digestive health issues and they diagnosed you with IBS and they're not looking any further to get to the root of your issue, then it's probably time to find a new doctor. Because it's …	This is a friendly reminder that if you went to the doctor for digestive health issues and they diagnosed you with IBS and they're not looking any further to get to the root of your issue, then it's probably time to find a new doctor. Because it's not normal to have symptoms all the time and just be uncomfortable no matter what you eat. It's not normal. I don't care what they say. You don't just …
	ChatGPT		1.8		evaluate the 15 item discern score for this transcript. Provide breakdown of individual components. Calculate a total DISCERN score out of 5 points. " This is a friendly reminder that if you went to the doctor for digestive health issues and they diagnosed you with IBS and they're not looking any further to get to the root of your issue, then it's probably time to find a new doctor. Because it's …	This is a friendly reminder that if you went to the doctor for digestive health issues and they diagnosed you with IBS and they're not looking any further to get to the root of your issue, then it's probably time to find a new doctor. Because it's not normal to have symptoms all the time and just be uncomfortable no matter what you eat. It's not normal. I don't care what they say. You don't just …
https://www.tiktok.com/t/ZTRvPoPGx/	Reviewer 1	0	1.2	1.23333
	Reviewer 2	0	1.26667
Video 51	Copilot		1.6		evaluate the 15 item discern score for this transcript. Provide breakdown of individual components. Calculate a total DISCERN score out of 5 points. " As someone with ibs, here are the icks I have about having ibs. Let's talk about IBS C for a second because we don't talk about being constipated nearly enough. My biggest ick about being constipated is those killer cramps you get that like knock t…	As someone with ibs, here are the icks I have about having ibs. Let's talk about IBS C for a second because we don't talk about being constipated nearly enough. My biggest ick about being constipated is those killer cramps you get that like knock the wind out of you, bring you to your knees, make you beg God for mercy. Those cramps, unlike having diarrhea, you don't get any relief because nothing…
	ChatGPT		1.5		evaluate the 15 item discern score for this transcript. Provide breakdown of individual components. Calculate a total DISCERN score out of 5 points. " As someone with ibs, here are the icks I have about having ibs. Let's talk about IBS C for a second because we don't talk about being constipated nearly enough. My biggest ick about being constipated is those killer cramps you get that like knock t…	As someone with ibs, here are the icks I have about having ibs. Let's talk about IBS C for a second because we don't talk about being constipated nearly enough. My biggest ick about being constipated is those killer cramps you get that like knock the wind out of you, bring you to your knees, make you beg God for mercy. Those cramps, unlike having diarrhea, you don't get any relief because nothing…
https://www.tiktok.com/t/ZTR3H5hBv/	Reviewer 1	1	2.26667	2.2
	Reviewer 2	1	2.13333
Video 52	Copilot		2.33		evaluate the 15 item discern score for this transcript. Provide breakdown of individual components. Calculate a total DISCERN score out of 5 points. " These are 10 foods you are definitely going to want to avoid. If you have ibs, dry fruits and nuts. Those are extremely hard to digest. Gluten, onions, large amounts of meat, coffee, highly processed foods like junk food, dairy, raw fruits and vege…	These are 10 foods you are definitely going to want to avoid. If you have ibs, dry fruits and nuts. Those are extremely hard to digest. Gluten, onions, large amounts of meat, coffee, highly processed foods like junk food, dairy, raw fruits and vegetables, and garlic. Is there anything I forgot? Just remember that everybody is different and only your body knows what it likes and what it doesn't li…
	ChatGPT		1.67		evaluate the 15 item discern score for this transcript. Provide breakdown of individual components. Calculate a total DISCERN score out of 5 points. " These are 10 foods you are definitely going to want to avoid. If you have ibs, dry fruits and nuts. Those are extremely hard to digest. Gluten, onions, large amounts of meat, coffee, highly processed foods like junk food, dairy, raw fruits and vege…	These are 10 foods you are definitely going to want to avoid. If you have ibs, dry fruits and nuts. Those are extremely hard to digest. Gluten, onions, large amounts of meat, coffee, highly processed foods like junk food, dairy, raw fruits and vegetables, and garlic. Is there anything I forgot? Just remember that everybody is different and only your body knows what it likes and what it doesn't li…
https://www.tiktok.com/t/ZTR3HQsSW/	Reviewer 1	0	1.06667	1.16667
	Reviewer 2	0	1.26667
Video 53	Copilot		1.6		evaluate the 15 item discern score for this transcript. Provide breakdown of individual components. Calculate a total DISCERN score out of 5 points. " As someone with ibs, here are the icks I have about having ibs. Let's talk about how anytime I walk into a restaurant, the first thing I look for is not what's on the menu, it's where the bathrooms are and where the nearest exits are. That just doe…	As someone with ibs, here are the icks I have about having ibs. Let's talk about how anytime I walk into a restaurant, the first thing I look for is not what's on the menu, it's where the bathrooms are and where the nearest exits are. That just doesn't seem normal to me. Or how about the fact that I have this condition where sometime I need to go to the bathroom and I cannot hold it. I need a bat…
	ChatGPT		1.33		evaluate the 15 item discern score for this transcript. Provide breakdown of individual components. Calculate a total DISCERN score out of 5 points. " As someone with ibs, here are the icks I have about having ibs. Let's talk about how anytime I walk into a restaurant, the first thing I look for is not what's on the menu, it's where the bathrooms are and where the nearest exits are. That just doe…	As someone with ibs, here are the icks I have about having ibs. Let's talk about how anytime I walk into a restaurant, the first thing I look for is not what's on the menu, it's where the bathrooms are and where the nearest exits are. That just doesn't seem normal to me. Or how about the fact that I have this condition where sometime I need to go to the bathroom and I cannot hold it. I need a bat…
https://www.tiktok.com/t/ZTR3Hx3LQ/	Reviewer 1	0	1.26667	1.3
	Reviewer 2	0	1.33333
Video 54	Copilot		1.6		evaluate the 15 item discern score for this transcript. Provide breakdown of individual components. Calculate a total DISCERN score out of 5 points. " As someone with ibs, I'm here to talk about my icks about ibs, even though the whole thing is just one big ick. Let's start off with a bang. Hot farts. And if you're sitting there like, ew, what's a hot fart? First of all, you know what it is. And …	As someone with ibs, I'm here to talk about my icks about ibs, even though the whole thing is just one big ick. Let's start off with a bang. Hot farts. And if you're sitting there like, ew, what's a hot fart? First of all, you know what it is. And with peace and love, grow the fuck up. They are just awful. And they're, like, painful. And it's also the warning shot that all hell is about to break …
	ChatGPT		1.3		evaluate the 15 item discern score for this transcript. Provide breakdown of individual components. Calculate a total DISCERN score out of 5 points. " As someone with ibs, I'm here to talk about my icks about ibs, even though the whole thing is just one big ick. Let's start off with a bang. Hot farts. And if you're sitting there like, ew, what's a hot fart? First of all, you know what it is. And …	As someone with ibs, I'm here to talk about my icks about ibs, even though the whole thing is just one big ick. Let's start off with a bang. Hot farts. And if you're sitting there like, ew, what's a hot fart? First of all, you know what it is. And with peace and love, grow the fuck up. They are just awful. And they're, like, painful. And it's also the warning shot that all hell is about to break …
https://www.tiktok.com/t/ZTR3H4o3T/	Reviewer 1	1	2.26667	2.3
	Reviewer 2	1	2.33333
Video 55	Copilot		2		evaluate the 15 item discern score for this transcript. Provide breakdown of individual components. Calculate a total DISCERN score out of 5 points. " What is the difference between IBD and ibs? First of all, IBD stands for inflammatory bowel disease. This can be made up of Crohn's disease or ulcerative colitis. Crohn's disease affects anywhere from mouth to anus, whereas ulcerative colitis prima…	What is the difference between IBD and ibs? First of all, IBD stands for inflammatory bowel disease. This can be made up of Crohn's disease or ulcerative colitis. Crohn's disease affects anywhere from mouth to anus, whereas ulcerative colitis primarily affects the colon. This is an autoimmune condition that results in ulceration or inflammation of the intestines. It can produce symptoms of abdomi…
	ChatGPT		2.8		evaluate the 15 item discern score for this transcript. Provide breakdown of individual components. Calculate a total DISCERN score out of 5 points. " What is the difference between IBD and ibs? First of all, IBD stands for inflammatory bowel disease. This can be made up of Crohn's disease or ulcerative colitis. Crohn's disease affects anywhere from mouth to anus, whereas ulcerative colitis prima…	What is the difference between IBD and ibs? First of all, IBD stands for inflammatory bowel disease. This can be made up of Crohn's disease or ulcerative colitis. Crohn's disease affects anywhere from mouth to anus, whereas ulcerative colitis primarily affects the colon. This is an autoimmune condition that results in ulceration or inflammation of the intestines. It can produce symptoms of abdomi…
https://www.tiktok.com/t/ZTR3HUFVW/	Reviewer 1	0	1.53333	1.73333
	Reviewer 2	0	1.93333
Video 56	Copilot		2.27		evaluate the 15 item discern score for this transcript. Provide breakdown of individual components. Calculate a total DISCERN score out of 5 points. " Right. There's no gatekeeping on this page, so I need to put all of my IBS people onto this. If you have any IBS or intolerances or just tummy issues, you need this in your life. It's called inulin powder. There you go. My grandma actually gave it …	Right. There's no gatekeeping on this page, so I need to put all of my IBS people onto this. If you have any IBS or intolerances or just tummy issues, you need this in your life. It's called inulin powder. There you go. My grandma actually gave it to me because my grandma is a herbal remedy queen. Okay. And it is life changing. Literally life changing. She got it from, like, a herbal shop in Ches…
	ChatGPT		2		evaluate the 15 item discern score for this transcript. Provide breakdown of individual components. Calculate a total DISCERN score out of 5 points. " Right. There's no gatekeeping on this page, so I need to put all of my IBS people onto this. If you have any IBS or intolerances or just tummy issues, you need this in your life. It's called inulin powder. There you go. My grandma actually gave it …	Right. There's no gatekeeping on this page, so I need to put all of my IBS people onto this. If you have any IBS or intolerances or just tummy issues, you need this in your life. It's called inulin powder. There you go. My grandma actually gave it to me because my grandma is a herbal remedy queen. Okay. And it is life changing. Literally life changing. She got it from, like, a herbal shop in Ches…
https://www.tiktok.com/t/ZTR3HDEfe/	Reviewer 1	0	2	2.2
	Reviewer 2	0	2.4
Video 57	Copilot		2.2		evaluate the 15 item discern score for this transcript. Provide breakdown of individual components. Calculate a total DISCERN score out of 5 points. " So before, this is what I used to look like, like 90% of the time. This is also another one. And this is what I look like now, 90% of the time. Of course, I still get bloated and I still have digestion problems. I wouldn't say I've completely heale…	So before, this is what I used to look like, like 90% of the time. This is also another one. And this is what I look like now, 90% of the time. Of course, I still get bloated and I still have digestion problems. I wouldn't say I've completely healed my gut, but I've definitely found a way to reduce bloating. So I'm going to share some tips for you. I'm going to start with the supplements that I w…
	ChatGPT		2		evaluate the 15 item discern score for this transcript. Provide breakdown of individual components. Calculate a total DISCERN score out of 5 points. " So before, this is what I used to look like, like 90% of the time. This is also another one. And this is what I look like now, 90% of the time. Of course, I still get bloated and I still have digestion problems. I wouldn't say I've completely heale…	So before, this is what I used to look like, like 90% of the time. This is also another one. And this is what I look like now, 90% of the time. Of course, I still get bloated and I still have digestion problems. I wouldn't say I've completely healed my gut, but I've definitely found a way to reduce bloating. So I'm going to share some tips for you. I'm going to start with the supplements that I w…
https://www.tiktok.com/t/ZTRTfxq8Q/	Reviewer 1	0	1.46667	1.36667
	Reviewer 2	0	1.26667
Video 58	Copilot		1.6		evaluate the 15 item discern score for this transcript. Provide breakdown of individual components. Calculate a total DISCERN score out of 5 points. " What is the worst thing that has ever happened to you at a guy's house? I'll go first. Set the scene. I'm dating a new guy. He's whining and dining me. We have steak, we have cheesy pasta. I am going to town on this cheesy pasta. I realize I've eat…	What is the worst thing that has ever happened to you at a guy's house? I'll go first. Set the scene. I'm dating a new guy. He's whining and dining me. We have steak, we have cheesy pasta. I am going to town on this cheesy pasta. I realize I've eaten pretty much the whole thing. And I go, oh, my God, you haven't had any of this pasta. Do you want some? He goes, no, I can't really do dairy. And I'…
	ChatGPT		1.4		evaluate the 15 item discern score for this transcript. Provide breakdown of individual components. Calculate a total DISCERN score out of 5 points. " What is the worst thing that has ever happened to you at a guy's house? I'll go first. Set the scene. I'm dating a new guy. He's whining and dining me. We have steak, we have cheesy pasta. I am going to town on this cheesy pasta. I realize I've eat…	What is the worst thing that has ever happened to you at a guy's house? I'll go first. Set the scene. I'm dating a new guy. He's whining and dining me. We have steak, we have cheesy pasta. I am going to town on this cheesy pasta. I realize I've eaten pretty much the whole thing. And I go, oh, my God, you haven't had any of this pasta. Do you want some? He goes, no, I can't really do dairy. And I'…
https://www.tiktok.com/t/ZTRTf983w/	Reviewer 1	0	1.33333	1.23333
	Reviewer 2	0	1.13333
Video 59	Copilot		1.6		evaluate the 15 item discern score for this transcript. Provide breakdown of individual components. Calculate a total DISCERN score out of 5 points. " What in the irritable bowel syndrome is going on here? Literally been served bread every morning. And I have eaten dairy the entire time I've been here so far. I have been constipated since birth. Since I was in the Woundlands, I have been constipa…	What in the irritable bowel syndrome is going on here? Literally been served bread every morning. And I have eaten dairy the entire time I've been here so far. I have been constipated since birth. Since I was in the Woundlands, I have been constipated. And this is the first time in my life not feeling the feeling of constipated. Delicious. I have not gotten a single tummy ache since I've been her…
	ChatGPT		1.47		evaluate the 15 item discern score for this transcript. Provide breakdown of individual components. Calculate a total DISCERN score out of 5 points. " What in the irritable bowel syndrome is going on here? Literally been served bread every morning. And I have eaten dairy the entire time I've been here so far. I have been constipated since birth. Since I was in the Woundlands, I have been constipa…	What in the irritable bowel syndrome is going on here? Literally been served bread every morning. And I have eaten dairy the entire time I've been here so far. I have been constipated since birth. Since I was in the Woundlands, I have been constipated. And this is the first time in my life not feeling the feeling of constipated. Delicious. I have not gotten a single tummy ache since I've been her…
https://www.tiktok.com/t/ZTRTfuPxu/	Reviewer 1	0	1.06667	1.1
	Reviewer 2	0	1.13333
video 60	Copilot		1.6		evaluate the 15 item discern score for this transcript. Provide breakdown of individual components. Calculate a total DISCERN score out of 5 points. " So I freaking fricked in, freaked up. Rotato chips. I freaking fricked up, bro. I ate these protein cookies. These protein cookies. They're like keto. I was like, snacky snack without getting, you know. And there's fiber in them. Three grams, See? …	So I freaking fricked in, freaked up. Rotato chips. I freaking fricked up, bro. I ate these protein cookies. These protein cookies. They're like keto. I was like, snacky snack without getting, you know. And there's fiber in them. Three grams, See? Three grams of fiber, literally every two seconds. Like, I can't. I got ideas, brother. Like, don't eat these. You will shit yourself. Thank you for co…
	ChatGPT		1.33		evaluate the 15 item discern score for this transcript. Provide breakdown of individual components. Calculate a total DISCERN score out of 5 points. " So I freaking fricked in, freaked up. Rotato chips. I freaking fricked up, bro. I ate these protein cookies. These protein cookies. They're like keto. I was like, snacky snack without getting, you know. And there's fiber in them. Three grams, See? …	So I freaking fricked in, freaked up. Rotato chips. I freaking fricked up, bro. I ate these protein cookies. These protein cookies. They're like keto. I was like, snacky snack without getting, you know. And there's fiber in them. Three grams, See? Three grams of fiber, literally every two seconds. Like, I can't. I got ideas, brother. Like, don't eat these. You will shit yourself. Thank you for co…
https://www.tiktok.com/t/ZTRTfsW5L/	Reviewer 1	0	1.13333	1.16667
	Reviewer 2	0	1.2
Video 61	Copilot		2		evaluate the 15 item discern score for this transcript. Provide breakdown of individual components. Calculate a total DISCERN score out of 5 points. " My doctor diagnosed me with IBS and she handed me three pages of foods that I wouldn't be able to eat for the rest of my life and she said this is an incurable condition. Then she said, at least you'll be sexy and skinny your whole life because you…	My doctor diagnosed me with IBS and she handed me three pages of foods that I wouldn't be able to eat for the rest of my life and she said this is an incurable condition. Then she said, at least you'll be sexy and skinny your whole life because you won't be able to eat anything. Medical professional told me that I've got an update for you folks. I'm still sexy and I'm able to eat whatever I want …
	ChatGPT		1.07		evaluate the 15 item discern score for this transcript. Provide breakdown of individual components. Calculate a total DISCERN score out of 5 points. " My doctor diagnosed me with IBS and she handed me three pages of foods that I wouldn't be able to eat for the rest of my life and she said this is an incurable condition. Then she said, at least you'll be sexy and skinny your whole life because you…	My doctor diagnosed me with IBS and she handed me three pages of foods that I wouldn't be able to eat for the rest of my life and she said this is an incurable condition. Then she said, at least you'll be sexy and skinny your whole life because you won't be able to eat anything. Medical professional told me that I've got an update for you folks. I'm still sexy and I'm able to eat whatever I want …
https://www.tiktok.com/t/ZTRTfWuhB/	Reviewer 1	0	1.73333	1.76667
	Reviewer 2	0	1.8
Video 62	Copilot		2.13		evaluate the 15 item discern score for this transcript. Provide breakdown of individual components. Calculate a total DISCERN score out of 5 points. " This is everything I ate today as a girl with IBS C who enjoys working out. I always start with water and I have water all day every day. Can't get enough of it. And my morning coffee was just a black coffee with honey. Don't knock it till you try …	This is everything I ate today as a girl with IBS C who enjoys working out. I always start with water and I have water all day every day. Can't get enough of it. And my morning coffee was just a black coffee with honey. Don't knock it till you try it. I know it sounds weird. I forgot to film my morning protein shake after my workout, but this was my lunch. It was a breakfast bowl. I made these se…
	ChatGPT		1.33		evaluate the 15 item discern score for this transcript. Provide breakdown of individual components. Calculate a total DISCERN score out of 5 points. " This is everything I ate today as a girl with IBS C who enjoys working out. I always start with water and I have water all day every day. Can't get enough of it. And my morning coffee was just a black coffee with honey. Don't knock it till you try …	This is everything I ate today as a girl with IBS C who enjoys working out. I always start with water and I have water all day every day. Can't get enough of it. And my morning coffee was just a black coffee with honey. Don't knock it till you try it. I know it sounds weird. I forgot to film my morning protein shake after my workout, but this was my lunch. It was a breakfast bowl. I made these se…
https://www.tiktok.com/t/ZTRTfgYpx/	Reviewer 1	1	1.4	1.46667
	Reviewer 2	1	1.53333
Video 63	Copilot		1.87		evaluate the 15 item discern score for this transcript. Provide breakdown of individual components. Calculate a total DISCERN score out of 5 points. " Here are five signs your gut health may need some help. Hi, my name is Jessie and I'm a gut health coach. Number one, you're bloating all the time. After meals, before meals, when you have any, and after water. Number two, you constantly crave suga…	Here are five signs your gut health may need some help. Hi, my name is Jessie and I'm a gut health coach. Number one, you're bloating all the time. After meals, before meals, when you have any, and after water. Number two, you constantly crave sugar or have always associated yourself with having a sweet tooth or someone who loves sugar. This could also be bread or pasta cravings as well. Number t…
	ChatGPT		1.33		evaluate the 15 item discern score for this transcript. Provide breakdown of individual components. Calculate a total DISCERN score out of 5 points. " Here are five signs your gut health may need some help. Hi, my name is Jessie and I'm a gut health coach. Number one, you're bloating all the time. After meals, before meals, when you have any, and after water. Number two, you constantly crave suga…	Here are five signs your gut health may need some help. Hi, my name is Jessie and I'm a gut health coach. Number one, you're bloating all the time. After meals, before meals, when you have any, and after water. Number two, you constantly crave sugar or have always associated yourself with having a sweet tooth or someone who loves sugar. This could also be bread or pasta cravings as well. Number t…
https://www.tiktok.com/t/ZTRTf5Bu5/	Reviewer 1	0	1.06667	1.16667
	Reviewer 2	0	1.26667
Video 64	Copilot		1.6		evaluate the 15 item discern score for this transcript. Provide breakdown of individual components. Calculate a total DISCERN score out of 5 points. " I have to, like, get out of the car and take a little dump. No, dude, she just bought this so in case she has to shit on the side of the road. It's portable. It really do be like that sometimes. I have ibs."	I have to, like, get out of the car and take a little dump. No, dude, she just bought this so in case she has to shit on the side of the road. It's portable. It really do be like that sometimes. I have ibs.
	ChatGPT		1.2		evaluate the 15 item discern score for this transcript. Provide breakdown of individual components. Calculate a total DISCERN score out of 5 points. " I have to, like, get out of the car and take a little dump. No, dude, she just bought this so in case she has to shit on the side of the road. It's portable. It really do be like that sometimes. I have ibs."	I have to, like, get out of the car and take a little dump. No, dude, she just bought this so in case she has to shit on the side of the road. It's portable. It really do be like that sometimes. I have ibs.
https://www.tiktok.com/t/ZTRTf5Ubh/	Reviewer 1	0	1.06667	1.16667
	Reviewer 2	0	1.26667
Video 65	Copilot		1.6		evaluate the 15 item discern score for this transcript. Provide breakdown of individual components. Calculate a total DISCERN score out of 5 points. " You are eating dairy, diarrhea, Spicy food, diarrhea, Greasy food, diarrhea. You are stressed out, right? To diarrhea, upset diarrhea. You are in a conflict. Believe it or not, diarrhea, you exist. Diarrhea."	You are eating dairy, diarrhea, Spicy food, diarrhea, Greasy food, diarrhea. You are stressed out, right? To diarrhea, upset diarrhea. You are in a conflict. Believe it or not, diarrhea, you exist. Diarrhea.
	ChatGPT		1.07		evaluate the 15 item discern score for this transcript. Provide breakdown of individual components. Calculate a total DISCERN score out of 5 points. " You are eating dairy, diarrhea, Spicy food, diarrhea, Greasy food, diarrhea. You are stressed out, right? To diarrhea, upset diarrhea. You are in a conflict. Believe it or not, diarrhea, you exist. Diarrhea."	You are eating dairy, diarrhea, Spicy food, diarrhea, Greasy food, diarrhea. You are stressed out, right? To diarrhea, upset diarrhea. You are in a conflict. Believe it or not, diarrhea, you exist. Diarrhea.
https://www.tiktok.com/t/ZTRTfsw75/	Reviewer 1	0	1.2	1.2
	Reviewer 2	0	1.2
Video 66	Copilot		2.13		evaluate the 15 item discern score for this transcript. Provide breakdown of individual components. Calculate a total DISCERN score out of 5 points. " Someone commented on one of my videos and said only bad bitches have ibs. So. Hi bad bitches. We're doing a what I eat in a day. We were productive this morning. Coffee, water, oatmeal, and a workout. Okay. We had some feta pasta for lunch. I've be…	Someone commented on one of my videos and said only bad bitches have ibs. So. Hi bad bitches. We're doing a what I eat in a day. We were productive this morning. Coffee, water, oatmeal, and a workout. Okay. We had some feta pasta for lunch. I've been eating these leftovers every day. It is so bomb. Oh my God. We got a matcha latte as a little pick me up and some grapes for a snack. And we got sus…
	ChatGPT		1		evaluate the 15 item discern score for this transcript. Provide breakdown of individual components. Calculate a total DISCERN score out of 5 points. " Someone commented on one of my videos and said only bad bitches have ibs. So. Hi bad bitches. We're doing a what I eat in a day. We were productive this morning. Coffee, water, oatmeal, and a workout. Okay. We had some feta pasta for lunch. I've be…	Someone commented on one of my videos and said only bad bitches have ibs. So. Hi bad bitches. We're doing a what I eat in a day. We were productive this morning. Coffee, water, oatmeal, and a workout. Okay. We had some feta pasta for lunch. I've been eating these leftovers every day. It is so bomb. Oh my God. We got a matcha latte as a little pick me up and some grapes for a snack. And we got sus…
https://www.tiktok.com/t/ZTRwrkN5o/	Reviewer 1	1	3	3.1
	Reviewer 2	1	3.2
Video 67	Copilot		2.33		evaluate the 15 item discern score for this transcript. Provide breakdown of individual components. Calculate a total DISCERN score out of 5 points. " This is a bit of a taboo topic, but if you're not pooping and you're mad about it, here are some of my top tips to help you go you have to poo. Of course I have to poo. Step one do some squats. A nice, deep squat will prepare your body for eliminat…	This is a bit of a taboo topic, but if you're not pooping and you're mad about it, here are some of my top tips to help you go you have to poo. Of course I have to poo. Step one do some squats. A nice, deep squat will prepare your body for elimination before you even get to the bathroom. Number two have a bathroom routine. Try to set aside 15 minutes every day when your body learns that it's time…
	ChatGPT		1.7		evaluate the 15 item discern score for this transcript. Provide breakdown of individual components. Calculate a total DISCERN score out of 5 points. " This is a bit of a taboo topic, but if you're not pooping and you're mad about it, here are some of my top tips to help you go you have to poo. Of course I have to poo. Step one do some squats. A nice, deep squat will prepare your body for eliminat…	This is a bit of a taboo topic, but if you're not pooping and you're mad about it, here are some of my top tips to help you go you have to poo. Of course I have to poo. Step one do some squats. A nice, deep squat will prepare your body for elimination before you even get to the bathroom. Number two have a bathroom routine. Try to set aside 15 minutes every day when your body learns that it's time…
https://www.tiktok.com/t/ZTRwrUdVa/	Reviewer 1	1	2.53333	2.5
	Reviewer 2	1	2.46667
Video 68	Copilot		2.13		evaluate the 15 item discern score for this transcript. Provide breakdown of individual components. Calculate a total DISCERN score out of 5 points. " Here's how I got the body of my dreams while living with chronic irritable bowel syndrome. 1. I eat unlimited healthy carbohydrates, fruits, vegetables, potatoes. Unlimited until I'm full. Number two, cut drastically down on fat. I don't consume an…	Here's how I got the body of my dreams while living with chronic irritable bowel syndrome. 1. I eat unlimited healthy carbohydrates, fruits, vegetables, potatoes. Unlimited until I'm full. Number two, cut drastically down on fat. I don't consume any oil, only fatty fish or healthy fats like walnuts. 3. I only eat whole foods. I do not eat bars, chips, anything processed. Make everything from scra…
	ChatGPT		1.5		evaluate the 15 item discern score for this transcript. Provide breakdown of individual components. Calculate a total DISCERN score out of 5 points. " Here's how I got the body of my dreams while living with chronic irritable bowel syndrome. 1. I eat unlimited healthy carbohydrates, fruits, vegetables, potatoes. Unlimited until I'm full. Number two, cut drastically down on fat. I don't consume an…	Here's how I got the body of my dreams while living with chronic irritable bowel syndrome. 1. I eat unlimited healthy carbohydrates, fruits, vegetables, potatoes. Unlimited until I'm full. Number two, cut drastically down on fat. I don't consume any oil, only fatty fish or healthy fats like walnuts. 3. I only eat whole foods. I do not eat bars, chips, anything processed. Make everything from scra…
https://www.tiktok.com/t/ZTRwr5dDy/	Reviewer 1	0	2.26667	2.2
	Reviewer 2	0	2.13333
Video 69	Copilot		2		evaluate the 15 item discern score for this transcript. Provide breakdown of individual components. Calculate a total DISCERN score out of 5 points. " A day in the life of me bloated with my IBS, as you can see, 12 hours before my pills kick in. When I say pills, I mean my laxative pills. So we shall see what happens. But yeah, I feel like my IBS girlies can relate because this is just painful. I…	A day in the life of me bloated with my IBS, as you can see, 12 hours before my pills kick in. When I say pills, I mean my laxative pills. So we shall see what happens. But yeah, I feel like my IBS girlies can relate because this is just painful. I'm sick of it now. I'm sick of not being able to go to the toilet. So let's hopefully it'll go okay. I'll check back in soon. It is quarter past 11 and…
	ChatGPT		1.27		evaluate the 15 item discern score for this transcript. Provide breakdown of individual components. Calculate a total DISCERN score out of 5 points. " A day in the life of me bloated with my IBS, as you can see, 12 hours before my pills kick in. When I say pills, I mean my laxative pills. So we shall see what happens. But yeah, I feel like my IBS girlies can relate because this is just painful. I…	A day in the life of me bloated with my IBS, as you can see, 12 hours before my pills kick in. When I say pills, I mean my laxative pills. So we shall see what happens. But yeah, I feel like my IBS girlies can relate because this is just painful. I'm sick of it now. I'm sick of not being able to go to the toilet. So let's hopefully it'll go okay. I'll check back in soon. It is quarter past 11 and…
Video URL
https://www.tiktok.com/t/ZTRvPoPsa/
https://www.tiktok.com/t/ZTRvPnHvC/
https://www.tiktok.com/t/ZTRv5eLy6/
https://www.tiktok.com/t/ZTRvP3aa6/
https://www.tiktok.com/t/ZTRv5NANH/
https://www.tiktok.com/t/ZTRvPnN7o/
https://www.tiktok.com/t/ZTRv5dmyF/
https://www.tiktok.com/t/ZTRv5N6J7/
https://www.tiktok.com/t/ZTRvPnk6j/
https://www.tiktok.com/t/ZTRv5FxBQ/
https://www.tiktok.com/t/ZTRv5JQAT/
https://www.tiktok.com/t/ZTRv5YXCy/
https://www.tiktok.com/t/ZTRv5J1Nb/
https://www.tiktok.com/t/ZTRv5RPPT/
https://www.tiktok.com/t/ZTRvPTeVA/
https://www.tiktok.com/t/ZTRv5dMft/
https://www.tiktok.com/t/ZTRv52pj4/
https://www.tiktok.com/t/ZTRv5ecPF/
https://www.tiktok.com/t/ZTRvPW5bB/
https://www.tiktok.com/t/ZTRv527Ug/
https://www.tiktok.com/t/ZTRvP7wvC/
https://www.tiktok.com/t/ZTR3Hfsca/
https://www.tiktok.com/t/ZTR3H9jFx/
https://www.tiktok.com/t/ZTRTfueQt/
https://www.tiktok.com/t/ZTRTf45cw/
https://www.tiktok.com/t/ZTRTfVGL3/
https://www.tiktok.com/t/ZTRTfpPqG/
https://www.tiktok.com/t/ZTRTfWL38/
https://www.tiktok.com/t/ZTRTfahLr/
https://www.tiktok.com/t/ZTRTf5uQS/
https://www.tiktok.com/t/ZTRwraFxv/
https://www.tiktok.com/t/ZTRwrkwhk/
